# Supplementary material for: Müller glial microRNAs are required for the maintenance of glial homeostasis and retinal architecture
Source: Nat Commun. 2017 Nov 17;8:1603. doi: 10.1038/s41467-017-01624-y (PMC5693933; doi:10.1038/s41467-017-01624-y)
Supplement: Supplementary file 4 — Supplementary Data 1 [file 41467_2017_1624_MOESM4_ESM.xlsx]

## Sheet: description
Every particular sheet gives the detailed data used to create the particular Figure.

## Sheet: Figure 1w
Figure 1w: Distribution (%) of tdTomato+ MG in the different retinal layers in wt and Dicer-CKOMG retinas
																absolute									absolute
Dicer								wt
animal	ONL	OPL	INL	IPL	GCL	total		animal	ONL	OPL	INL	IPL	GCL	total		wt	tomato	onl	opl	inl	IPL	gcl			cko	tomato	onl	opl	inl	IPL	gcl
301	6	9	68	0	0	83		310	0	0	45	1	0	46		981	90.8	0	0.2	90.6	0	0			cko 084	76.4	32.4	7.2	34.6	0.4	1.8
302	1	2	77	3	0	83		P151	0	0	58	0	0	58		982	83.6	0	1.2	82.4	0	0			cko 082	53.4	21.6	6.6	23.2	1	1
303	0	3	65	0	0	68		P152	0	0	53	0	0	53		L650	66.8	0	0	66.8	0	0			cko 076	51.2	17.8	1.8	28.6	0.8	2.2
304	0	0	75	1	0	76		L596	0	1	43	0	0	44											cko 079	44.4	14.6	4.4	23.2	1.2	1
305	2	2	58	3	0	65		L597	0	0	40	0	0	40		wt	80.4	0	0.466667	79.9333	0	0			cko	56.35	21.6	5	27.4	0.85	1.5
306	1	1	75	3	0	80		P211	0	0	50	0	0	50		S.D.	12.3158	0	0.64291	12.0902	0	0			S.D.	13.9048	7.74769	2.44949	5.43323	0.341565	0.6
dicer1	4	12	80	2	0	98		P212	0	0	49	0	0	49
L560	1	14	70	2	0	87
n = 8	1.875	5.375	71	1.75	0	80		n = 6	0	0.142857	48.2857	0.142857	0	48.5714
	2.10017	5.44944	7.2111	1.28174	0	10.5289			0	0.377964	6.15668	0.377964	0	5.94018
percantage of total cells (% distribution)
Dicer								wt
animal	ONL	OPL	INL	IPL	GCL	total		animal	ONL	OPL	INL	IPL	GCL	total
301	7.22892	10.8434	81.9277	0	0	100		310	0	0	97.8261	2.17391	0	100
302	1.20482	2.40964	92.7711	3.61446	0	100		P151	0	0	100	0	0	100
303	0	4.41176	95.5882	0	0	100		P152	0	0	100	0	0	100		relative									relative
304	0	0	98.6842	1.31579	0	100		L596	0	2.27273	97.7273	0	0	100		wt		onl	opl	inl	IPL	gcl	total		cko		onl	opl	inl	IPL	gcl	total
305	3.07692	3.07692	89.2308	4.61538	0	100		L597	0	0	100	0	0	100		wt 981		0	0.220264	99.7797	0	0	100		cko 084		42.4084	9.42408	45.288	0.52356	2.35602	100
306	1.25	1.25	93.75	3.75	0	100		P211	0	0	100	0	0	100		wt 982		0	1.43541	98.5646	0	0	100		cko 082		40.4494	12.3596	43.4457	1.87266	1.87266	100
dicer1	4.08163	12.2449	81.6327	2.04082	0	100		P212	0	0	100	0	0	100		L650		0	0	100	0	0	100		cko 076		34.7656	3.51562	55.8594	1.5625	4.29688	100
L560	1.14943	16.092	80.4598	2.29885	0	100																			cko 079		32.8829	9.90991	52.2523	2.7027	2.25225	100
CKO(1)	2.24896	6.29107	89.2556	2.20441	0	100		wt (2)	0	0.324675	99.3648	0.310559	0	100		wt mean		0	0.55189	99.4481	0	0	100		cko mean		37.6266	8.80229	49.2113	1.66536	2.69445	100
n = 8	2.45697	5.92991	7.07848	1.72105	0	5.3712e-15		n = 6	0	0.85901	1.08524	0.821662	0	0		S.D.		0	0.773033	0.773033	0	0	1.00486e-14		S.D.		4.5285	3.75128	5.83321	0.900618	1.0883	2.00972e-14
								relative
								wt	onl	opl	inl	IPL	gcl	total			animal	ONL	OPL	INL	IPL	GCL	total		if not sifferent, all values to one control
								wt 981	0	0.220264	99.7797	0	0	100		1	310	0	0	97.8261	2.17391	0	100
								wt 982	0	1.43541	98.5646	0	0	100		1	P151	0	0	100	0	0	100
								L650	0	0	100	0	0	100		1	P152	0	0	100	0	0	100
																1	L596	0	2.27273	97.7273	0	0	100
								wt mean	0	0.55189	99.4481	0	0	100		1	L597	0	0	100	0	0	100
								S.D.	0	0.773033	0.773033	0	0	1.00486e-14		1	P211	0	0	100	0	0	100
																1	P212	0	0	100	0	0	100
																2	wt 981	0	0.220264	99.7797	0	0	100
								wt	0	0.39284	99.3898	0.217391	0	100		2	wt 982	0	1.43541	98.5646	0	0	100
								n = 9	0	0.797981	0.958951	0.687452	0	4.73695e-15		2	L650	0	0	100	0	0	100
																	wt vs wt p	-	0.705	0.908	0.545	-	-
																	t	-	-0.392758	-0.118849	0.632456	-	-
																	df	-	8	8	8	-	-
																	since not significant - all values combined to one control
	ONL	OPL	INL	IPL	GCL	total			ONL	OPL	IPL	INL	GCL	total
wt	0	0.39284	99.3898	0.217391	0	100		CKO(1)	2.24896	6.29107	89.2556	2.20441	0	100		cko mean	37.6266	8.80229	49.2113	1.66536	2.69445	100
n = 9	0	0.797981	0.958951	0.687452	0	4.73695e-15		n = 8	2.45697	5.92991	7.07848	1.72105	0	5.3712e-15		S.D.	4.5285	3.75128	5.83321	0.900618	1.0883	2.00972e-14
		mean					SD
		wt	CKO 1mo	CKO 6mo			wt	CKO 1mo	CKO 6mo
	ONL	0	2.24896	37.6266			0	2.45697	4.5285
	OPL	0.39284	6.29107	8.80229			0.797981	5.92991	3.75128
	INL	99.3898	89.2556	49.2113			0.958951	7.07848	5.83321
	IPL	0.217391	2.20441	1.66536			0.687452	1.72105	0.900618
	GCL	0	0	2.69445			0	0	1.0883
		n = 10	n = 8	n = 4
Statistics:		U-Test
		ONL	OPL	INL	IPL	GCL
	1	0	0	97.8261	2.17391	0
	1	0	0	100	0	0				ONL	OPL	INL	IPL	GCL
	1	0	0	100	0	0			1+2	0.00621601	0.0030623	0.000319941	0.01554	1
	1	0	2.27273	97.7273	0	0			1+3	0.001998	0.001998	0.001998	0.013986	0.001998
	1	0	0	100	0	0			2+3	0.0040404	0.460606	0.0040404	0.682828	0.0040404
	1	0	0	100	0	0
	1	0	0	100	0	0
	1	0	0.220264	99.7797	0	0			Bonferroni Holm correction for multiple testing
	1	0	1.43541	98.5646	0	0
	1	0	0	100	0	0			single	p 3 <	0.05
	2	7.22892	10.8434	81.9277	0	0			double	p 2 <	0.025
	2	1.20482	2.40964	92.7711	3.61446	0			triple	p 1 <	0.0166667
	2	0	4.41176	95.5882	0	0
	2	0	0	98.6842	1.31579	0
	2	3.07692	3.07692	89.2308	4.61538	0					Tests of Normalityb,c,d
	2	1.25	1.25	93.75	3.75	0						VAR00001	Kolmogorov-Smirnova			Shapiro-Wilk
	2	4.08163	12.2449	81.6327	2.04082	0							Statistic	df	Sig.	Statistic	df	Sig.
	2	1.14943	16.092	80.4598	2.29885	0					VAR00002	2,00	0.282778	8	0.0589537	0.853226	8	0.102696
	3	42.4084	9.42408	45.288	0.52356	2.35602						3,00	0.235946	4	.	0.912637	4	0.496486
	3	40.4494	12.3596	43.4457	1.87266	1.87266					VAR00003	1,00	0.388823	10	0.00011965	0.580077	10	3.20387e-05		significnat => not normally distributed
	3	34.7656	3.51562	55.8594	1.5625	4.29688						2,00	0.249427	8	0.152604	0.885935	8	0.214399
	3	32.8829	9.90991	52.2523	2.7027	2.25225						3,00	0.315411	4	.	0.898958	4	0.425901
											VAR00004	1,00	0.358006	10	0.000676674	0.669423	10	0.000376072
												2,00	0.224646	8	0.2	0.894363	8	0.256798
												3,00	0.249423	4	.	0.919841	4	0.536056
											VAR00005	1,00	0.524085	10	7.95904e-09	0.365721	10	1.00369e-07
												2,00	0.167838	8	0.2	0.93242	8	0.538356
												3,00	0.204712	4	.	0.986288	4	0.937766
											VAR00006	3,00	0.370665	4	.	0.79916	4	0.100721
														Lilliefors Significance Correction
														This is a lower bound of the true significance.
														VAR00002 is constant when VAR00001 = 1,00. It has been omitted.
														VAR00006 is constant when VAR00001 = 1,00. It has been omitted.
														VAR00006 is constant when VAR00001 = 2,00. It has been omitted.

## Sheet: Figure 1x
Figure 1x: Numbers of tdTomato+ MG per field in wt and Dicer-CKOMG retinas
	animal		average Tom		animal		average Tom
	mean P152		153.75		mean D1		198.25
	mean151		153.25		mean D2-3		183
	mean L596		148.333		mean 301		169.333
	mean L597		144		mean 302		158.833
	mean		147.583		mean 303		199.833		wt	average Tom		cko	average Tom
					mean 304		214.167		981	147.55		O84	120.25
					mean 305		162.5		982	135.85		O82	92.3
					mean 306		196.5		L650	135.85		O76	91.325
					mean L560		198.333		M983	169.894		O79	92.3
	wt (1m)		149.383		cko (1m)		186.75		wt (6m)	147.286		CKO (6m)	99.0438
	S.D.		4.1031		S.D.		19.2651		SD	16.0493		SD	14.145
	n = 5				n = 9				n = 3			n = 4
	number Tomato+ cells in wt and CKO 1 and 6 months post deletion
		1mo			6mo
		wt	CKO		wt	CKO
		153.75	198.25		147.55	120.25
		153.25	183		135.85	92.3
		148.333	169.333		135.85	91.325
		144	158.833		169.894	92.3
		147.583	199.833
			214.167
			162.5
			196.5
			198.333
	mean	149.383	186.75		147.286	99.0438
	S.D.	4.1031	19.2651		16.0493	14.145
		n = 5	n = 9		n = 4	n = 4
	Statistics:
	U-test			1+2	wt1-cko1	0.001		Bonferroni Holm correction for multiple testing
				1+3	wt6-wt6	0.413
	1	153.75		3+4	wt6-cko6	0.029		single	p 1 <	0.05
	1	153.25		2+4	cko1-cko6	0.003		double	p 2 <	0.025
	1	148.333
	1	144
	1	147.583					Tests of Normality
	2	198.25						VAR00001	Kolmogorov-Smirnova			Shapiro-Wilk
	2	183							Statistic	df	Sig.	Statistic	df	Sig.
	2	169.333					VAR00002	1,00	0.227049	5	0.2	0.914521	5	0.495232
	2	158.833						2,00	0.249172	9	0.113205	0.906381	9	0.291362
	2	199.833						3,00	0.261944	4	.	0.831177	4	0.170893
	2	214.167						4,00	0.433276	4	.	0.658225	4	0.00337333		significnat => not normally distributed
	2	162.5
	2	196.5
	2	198.333
	3	147.55
	3	135.85
	3	135.85
	3	169.894
	4	120.25
	4	92.3
	4	91.325
	4	92.3

## Sheet: Figure 1y
Figure 1y: Numbers of Sox2+ or GS+ tdTomato+ glia in the center and periphery of 6 months old Dicer-CKOMG
												center			periphery
	wt center	tomato	SoxTom	Gs Tom		wt periphery	tomato	SoxTom	Gs Tom			wt Tom Sox2 GS	CKO Tom Sox2	CKO Tom GS	wt Tom Sox2 GS	CKO Tom Sox2	CKO Tom GS
	wt 981 c	156.542	156.542	156.542		wt 981 p	134.062	134.062	134.062			156.542	95.3333	10.2917	134.062	136.5	38.1875
	wt 982 c	153.833	153.833	153.833		wt 982 p	108.875	108.875	108.875			153.833	76.9167	7.58333	108.875	112.938	40.625
	wt 650 c	125.667	125.667	125.612		wt 650 p	82.875	82.875	82.875			125.667	68.7375	5.95833	82.875	104.812	27.625
	wt m983 c	145.36	145.36	145.36		wt m983 p	108.86	108.86	108.86			145.36	87.75	0	108.86	99.125	64.1875
	wt center	145.35	145.35	145.337		wt peri	108.668	108.668	108.668			145.35	82.1844	5.95833	108.668	113.344	42.6562
	SD	13.9601	13.9601	13.9856		SD	20.8985	20.8985	20.8985			13.9601	11.7252	4.35584	20.8985	16.4452	15.4232
	cko center	tomato	SoxTom	Gs Tom		cko periphery	tomato	SoxTom	Gs Tom
	cko 084 c	105.625	95.3333	10.2917		cko 084 p	142.188	136.5	38.1875
	cko 082 c	79.625	76.9167	7.58333		cko 082 p	111.312	112.938	40.625
	cko 076 c	68.7917	68.7375	5.95833		cko 076 p	108.875	104.812	27.625
	cko 079 c	87.75	87.75	0		cko 079 p	99.125	99.125	64.1875
	cko center	85.4479	82.1844	5.95833		cko peri	115.375	113.344	42.6562
	SD	15.5322	11.7252	4.35584		SD	18.6344	16.4452	15.4232
	n = 4						n = 4
	Tests of Normality
		VAR00001	Kolmogorov-Smirnova			Shapiro-Wilk							1	156.542	156.542
			Statistic	df	Sig.	Statistic	df	Sig.					1	153.833	153.833
	VAR00002	1,00	0.251432	4	.	0.875101	4	0.318136					1	125.667	125.667
		2,00	0.184113	4	.	0.97695	4	0.883918					1	145.36	145.36
		3,00	0.253244	4	.	0.944917	4	0.684522					2	95.3333	10.2917
		4,00	0.260303	4	.	0.90086	4	0.435342					2	76.9167	7.58333
	VAR00003	1,00	0.251432	4	.	0.875101	4	0.318136					2	68.7375	5.95833
		2,00	0.252287	4	.	0.945676	4	0.689217					2	87.75	0
		3,00	0.253244	4	.	0.944917	4	0.684522					3	134.062	134.062
		4,00	0.302823	4	.	0.913346	4	0.500306					3	108.875	108.875
													3	82.875	82.875
													3	108.86	108.86
		are normally disstributed											4	136.5	38.1875
													4	112.938	40.625
													4	104.812	27.625
Statistics:	Independent Samples T-Test and Levene’s Test for Equality of Variances, 2-tailed												4	99.125	64.1875
	wt center		tomato sox2	GS (tomato,sox2)
	wt 981 c	1	156.542	156.542
	wt 982 c	1	153.833	153.833				center
	wt 650 c	1	125.667	125.612				p	t	df
	cko 084 c	2	95.3333	10.2917		Sox2 wt vs. CKO		0.002	5.86154	5
	cko 082 c	2	76.9167	7.58333		GS wt vs. CKO		0.004	13.7693	2.19605
	cko 076 c	2	68.7375	5.95833
	cko 079 c	2	87.75	0
	wt periphery		tomato sox2	GS (tomato,sox2)
	wt 981 p	3	134.062	134.062
	wt 982 p	3	108.875	108.875				periphery
	wt 650 p	3	82.875	82.875				p	t	df
	cko 084 p	4	136.5	38.1875		Sox2 wt vs. CKO		0.778	-0.298104	5
	cko 082 p	4	112.938	40.625		GS wt vs. CKO		0.008	4.2921	5
	cko 076 p	4	104.812	27.625
	cko 079 p	4	99.125	64.1875

## Sheet: Figure 3b,c
Figure 3b,c: Number of Otx2+ cell layers in the ONL in the central (b) and peripheral retina (c) 1, 6, and 12 months after Dicer1 deletion in the wild type
		CENTER										PERIPHERY
		1m CKO	mouse	Otx2 layers		m wt	mouse	Otx2 layers				m CKO	mouse	Otx2 layers		m wt	mouse	Otx2 layers
			303	14			L676	19.5					303	12			L676	14.75
			302	25.6667			K001	22					302	13.75			K001	11.6667
			304	24.6667			K002	24					304	14.6667			K002	12.6667
			306	24.6									306	16.3333
		1m CKO		22.2333		m wt		21.8333				m CKO		14.1875		m wt		13.0278
		SD	n =4	5.51053		SD	n = 3	2.25462				SD		1.80838		SD		1.57307
		CENTER				CENTER						PERIPHERY				PERIPHERY
		6m CKO	mouse	Otx2 layers		6m wt	mouse	Otx2 layers				6m CKO	mouse	Otx2 layers		6m wt	mouse	Otx2 layers
			76	0			653	22					76	7.8			653	12.75
			79	0			981	19.4					79	6.08333			981	11.75
			84	0			982	17					84	9.5			982	10.75
			82	0			983	21.5					82	8.91667			983	14.5
		6m CKO		0		6m wt		19.975				6m CKO		8.075		6m wt		12.4375
		SD	n = 4	0		SD	n = 4	2.2809				SD		1.50348		SD		1.59915
		CENTER										CENTER
		12m CKO	mouse	Otx2 layers		12m wt	mouse	Otx2 layers				12m CKO	mouse	Otx2 layers		12m wt	mouse	Otx2 layers
			551	0			594	21.5					551	8.25			594	11.75
			555	0			595	23.2					555	5.6			595	12.5
			562	0			596	20.75					562	5.75			596	13.25
			85	0									85	3.5
			86	0.4									86	3.75
			87	0.8									87	3.6
			88	0									88	5.33333
		6m CKO		0.171429		6m wt		21.8167				6m CKO		5.1119		6m wt		12.5
		SD	n =7	0.314718		SD	n =3	1.25532				SD		1.6971		SD		0.75
			center			peri
			average	SD		average	SD
		1m CKO	22.2333	5.51053		14.1875	1.80838
		1m wt	21.8333	2.25462		13.0278	1.57307
		6m Cko	0	0		8.075	1.50348
		6m wt	19.975	2.2809		12.4375	1.59915
		12m Cko	0.171429	0.314718		5.1119	1.6971
		12m wt	21.8167	1.25532		12.5	0.75
		center					peri
		1 mo	6 mo	12 mo			1 mo	6 mo	12 mo
	wt	21.8333	19.975	21.8167		wt	13.0278	12.4375	12.5
	CKO	22.2333	0	0.171429		CKO	14.1875	8.075	5.1119
	SD wt	2.25462	2.2809	1.25532			1.57307	1.59915	0.75
	SD cko	5.51053	0	0.314718			1.80838	1.50348	1.6971
																u-test
																		center	periphery
																1mo cko - wt		0.4	0.629
																6mo cko - wt		0.029	0.029
																12mo cko - wt		0.017	0.017
Statistics:	Independent Samples T-Test and Levene’s Test for Equality of Variances, 2-tailed										center	peri
										1	14	12
		P center	t-value	df		P peri	t-value	df		1	25.6667	13.75
1mo cko - wt		0.908	0.120989	5		0.426	0.8664	5		1	24.6667	14.6667
6mo cko - wt		0.000	-17.515	3		0.007	-4.05124	6		1	24.6	16.3333
12mo cko - wt		0.001	-29.9841	2.11247		0.000	-7.02962	8		2	19.5	14.75
										2	22	11.6667
										2	24	12.6667
										3	0	7.8			Tests of Normalityb
										3	0	6.08333				VAR00001	Kolmogorov-Smirnova			Shapiro-Wilk
										3	0	9.5					Statistic	df	Sig.	Statistic	df	Sig.
										3	0	8.91667			VAR00002	1,00	0.414779	4	.	0.709644	4	0.0149509		significnat => not normally distributed
										4	22	12.75				2,00	0.19613	3	.	0.995902	3	0.87765
										4	19.4	11.75				4,00	0.248123	4	.	0.918211	4	0.526965		no 6m wt (group 3)
										4	17	10.75				5,00	0.421307	7	0.000434991	0.646188	7	0.000931446
										4	21.5	14.5				6,00	0.273115	3	.	0.945295	3	0.549126
										5	0	8.25			VAR00003	1,00	0.161802	4	.	0.997997	4	0.993636
										5	0	5.6				2,00	0.258299	3	.	0.95972	3	0.614074
										5	0	5.75				3,00	0.209719	4	.	0.949343	4	0.712014
										5	0	3.5				4,00	0.168397	4	.	0.982905	4	0.918839
										5	0.4	3.75				5,00	0.210173	7	0.2	0.873601	7	0.199525
										5	0.8	3.6				6,00	0.184378	3	.	0.998521	3	0.926526
										5	0	5.33333
										6	21.5	11.75
										6	23.2	12.5
										6	20.75	13.25

## Sheet: Figure 3d
Figure 3d: OptoMotry results for wt and Dicer-CKO mice
		2 different litters for early (2-5 weeks) and late phase (12-26 weeks)												random wt to increase biological replicates, one litter (593,594,595) used for repetition; all wt used shoed imilar range
		Dicer-CKO	4 weeks old, 2 weeks after CKO											wild type control
		measurement 1					measurement 2							measurement 1
		mouse	left	right	mean		mouse	left	right	mean	average 2 measurements			mouse	left	right	mean
		M082	0.331	0.333	0.332		M082	0.4	0.322	0.361	0.3465			L980	0.414	0.422	0.418
		M083	0.356	0.353	0.3545		M083	0.453	0.244	0.3485	0.3515			L981	0.406	0.418	0.412
		M084	0.358	0.35	0.354		M084	0.358	0.202	0.28	0.317			L982	0.383	0.419	0.401
							M085	0.357	0.337	0.347	0.347			L983	0.436	0.375	0.4055
		average			0.346833		average			0.334125	0.3405			average			0.409125
		SD			0.0128485		SD			0.0366251	0.0158272			SD			0.00744284
		Dicer-CKO	5 weeks old, 3 weeks after CKO											wild type control
		measurement 1					measurement 2							measurement 1
		mouse	left	right	mean		mouse	left	right	mean	mean 2 measurements			mouse	left	right	mean
		M085	0.342	0.369	0.3555									593	0.408	0.417	0.4125
		M082	0.339	0.322	0.3305		M082	0.328	0.381	0.3545	0.3425			594	0.414	0.408	0.411
		M083	0.361	0.292	0.3265		M083	0.367	0.383	0.375	0.35075			595	0.393	0.3975	0.39525
		M084	0.336	0.364	0.35		M084	0.333	0.344	0.3385	0.34425
		average			0.340625		average			0.356	0.345833			average			0.40625
		SD			0.0142734		SD			0.0182962	0.00434693			SD			0.00955576
														595	0.394	0.395	0.3945
														2. measurement	0.392	0.4	0.396
		Dicer-CKO	7 weeks old, 5 weeks after CKO											wild type control
		measurement 1					measurement 2							measurement 1
		mouse	left	right	mean		mouse	left	right	mean	mean 2 measurements			mouse	left	right	mean
		M080	0.433	0.325	0.379		M080	0.383	0.342	0.3625	0.37075			J557	0.403	0.394	0.3985
		M081	0.372	0.292	0.332		M081	0.308	0.336	0.322	0.327			J562	0.419	0.397	0.408
							M084	0.347	0.328	0.3375	0.3375			K907	0.406	0.397	0.4015
							M082	0.406	0.325	0.3655	0.3655			K900	0.386	0.403	0.3945
							M083	0.344	0.344	0.344	0.344
		average			0.3555		average			0.3463	0.34895			average			0.400625
		SD			0.033234		SD			0.0180575	0.0186182			SD			0.00569173
		Dicer-CKO	14 weeks old, 12weeks after CKO											wild type control
		measurement 1					measurement 2							measurement 1
		mouse	left	right	mean		mouse	left	right	mean	mean 2 measurements			mouse	left	right	mean
		L555	0.247	0.344	0.2955		L555	0.344	0.336	0.34	0.31775			404	0.386	0.419	0.4025
		L551	0.325	0.375	0.35		L551	0.344	0.289	0.3165	0.33325			407	0.361	0.406	0.3835
		L562	0.211	0.367	0.289		L562	0.306	0.275	0.2905	0.28975			L984	0.406	0.389	0.3975
		average			0.3115		average			0.315667	0.313583			average			0.3945
		SD			0.0335		SD			0.0247605	0.0220473			SD			0.00984886
		Dicer-CKO	17 weeks old, 15weeks after CKO											wild type control
		measurement 1												measurement 1
		mouse	left	right	mean									mouse	left	right	mean
		555	0.303	0.297	0.3									K894	0.414	0.411	0.4125
		551	0.247	0.3	0.2735									K895	0.397	0.414	0.4055
		562	0.317	0.361	0.339									K898	0.364	0.428	0.396
		average			0.304167									average			0.404667
		SD			0.0329482									SD			0.00828151
		Dicer-CKO	28 weeks old, 26weeks after CKO											wild type control
		measurement 1					measurement 2							measurement 1
		mouse	left	right	mean		mouse	left	right	mean	mean 2 measurements			mouse	left	right	mean
		555	0.111	0.239	0.175		555	0.175	0.172	0.1735	0.17425			593	0.397	0.428	0.4125
		551	0.183	0.192	0.1875		551	0.186	0.194	0.19	0.18875			595	0.389	0.397	0.393
		562	0.156	0.183	0.1695		562	0.133	0.178	0.1555	0.1625			594	0.417	0.389	0.403
		average			0.177333		average			0.173	0.175167			average			0.402833
		SD			0.00922406		SD			0.0172554	0.013149			SD			0.00975107
			wt	cko
	2 weeks	2	0.418	0.3465			1	0.3465		Statistics:	Independent Samples T-Test and Levene’s Test for Equality of Variances, 2-tailed
		2	0.412	0.3515			1	0.3515
		2	0.401	0.317			1	0.317				p value	t-value	df
		2	0.4055	0.347			1	0.347		2 weeks post cko - wt		0.000	0.215776	-7.77481
							2	0.418		3 weeks post cko - wt		0.001	-9.68871	4
	3 weeks	3	0.4125	0.3425			2	0.412		5 weeks post cko - wt		0.002	-5.87878	4.82757
		3	0.411	0.35075			2	0.401		12 weeks post cko - wt		0.004	-5.88336	4
		3	0.39525	0.34425			2	0.4055		15 weeks post cko - wt		0.007	-5.15656	4
										26 weeks post cko - wt		0.000	-23.9834	4
	5 weeks	5	0.3985	0.37075			3	0.3425
		5	0.408	0.327			3	0.35075
		5	0.4015	0.3375			3	0.34425
		5	0.3945	0.3655			4	0.4125
		5		0.344			4	0.411
							4	0.39525			Tests of Normality
	12 weeks	12	0.4025	0.31775								VAR00001	Kolmogorov-Smirnova			Shapiro-Wilk
		12	0.3835	0.33325			5	0.37075					Statistic	df	Sig.	Statistic	df	Sig.
		12	0.3975	0.28975			5	0.327			VAR00002	1,00	0.401892	4	.	0.752659	4	0.040891	is the only value which is significant and normally distributed
							5	0.3375				2,00	0.170484	4	.	0.988146	4	0.947788
	15 weeks	15	0.4125	0.3			5	0.3655				3,00	0.343489	3	.	0.842105	3	0.219559		comparing wt-cko after 2 weeks with the U-test shows a p = 0,029
		15	0.4055	0.2735			5	0.344				4,00	0.348566	3	.	0.832192	3	0.193918
		15	0.396	0.339			6	0.3985				5,00	0.215168	5	0.2	0.92398	5	0.555932
							6	0.408				6,00	0.177566	4	.	0.988776	4	0.951119
	26 weeks	26	0.4125	0.17425			6	0.4015				7,00	0.245359	3	.	0.970434	3	0.669963
		26	0.393	0.18875			6	0.3945				8,00	0.286333	3	.	0.930412	3	0.490155
		26	0.403	0.1625								9,00	0.219354	3	.	0.986842	3	0.780441
							7	0.31775				10,00	0.213253	3	.	0.989726	3	0.806082
							7	0.33325				11,00	0.207353	3	.	0.992172	3	0.830804
							7	0.28975				12,00	0.174678	3	.	1	3	1
							8	0.4025
							8	0.3835
							8	0.3975
							9	0.3
							9	0.2735
							9	0.339
							10	0.4125
							10	0.4055
							10	0.396
							11	0.17425
							11	0.18875
							11	0.1625
							12	0.4125
							12	0.393
							12	0.403

## Sheet: Figure 3h
Figure 3h: Number of tdTomato+ MG in the INL in wt and Dicer-CKOMG mice two months after Dicer1 deletion
	animal	image	INL		animal	image	INL
	699		88.6667		421		56
	700		89.3333		722		49.75
	701		86.3333		647		46.6667	1	56
	total		88.1111		total		50.8056	1	49.75
	S.D.		1.57527		S.D.		4.75536	1	46.6667
								2	88.6667
								2	89.3333
						57.6608	42.3392	2	86.3333
		wt	CKO
	INL	50.8056	88.1111						Statistics:	Independent Samples T-Test and Levene’s Test for Equality of Variances, 2-tailed
	S.D.	4.75536	1.57527
									p wt vs CKO	0.000
									t-value	-12.9004
									df	4
									Tests of Normality
										VAR00001	Kolmogorov-Smirnova			Shapiro-Wilk
											Statistic	df	Sig.	Statistic	df	Sig.
									VAR00002	1,00	0.254616	3	.	0.962946	3	0.630054		normally distributed
										2,00	0.305457	3	.	0.90536	3	0.402771

## Sheet: Figure 4a
Figure 4a: Percent decline of the top 10 highly expressed MG miRNAs in the Dicer-CKOMG, listed in order of their highest expression levels, retinas of 40 wt and 26 CKO retinas were pooled
						- Nanostring data set for wt and Dicer-CKO (counts)
	wt counts	CKO counts	wt-CKO	% reduction
miR-204	156004	16619	139385	-89.3471
miR-125b-5p	59842	9938	49904	-83.3929
miR-9	41179	9883	31296	-75.9999
miR-181a	26662	4532	22130	-83.002
miR-99a	10819	1246	9573	-88.4832
let-7c	14294	5451	8843	-61.8651
let-7b	9852	2115	7737	-78.5323
miR-720	13052	5997	7055	-54.053
miR-30c	7619	1799	5820	-76.388
pooled	wt: 40retinas, n = 20
pooled	CKO: 26 retinas, n = 13

## Sheet: Figure 4b
Figure 4b: RT-qPCR comparison of the top 5 highly expressed miRNAs for Nanostring validation
RT-qPCR for 6 miRNA validation (Nanostrings)
	Dicer	Adult1 wt		CKO: 26 pooled retinas, n = 20, same sample as in Nanostrings
miR-204	22.7392	17.7183		wt: 40 pooled retinas, n = 20, same sample as in Nanostrings
miR-125b	21.222	16.9502
miR-9	20.9813	16.6312
miR-181b	25.9098	20.9287
let-7c	23.275	18.7003		samples were run in triplicates
5S	19.27	19.06
delta 5S
	Dicer	Adult1 wt
miR-204	-3.46916	1.34166
miR-125b	-1.95204	2.10982
miR-9	-1.71127	2.42881
miR-181b	-6.63985	-1.86868
let-7c	-4.00504	0.359729
delta delta	5S
	D vs. wt
miR-204	-4.81082
miR-125b	-4.06186
miR-9	-4.14009
miR-181b	-4.77117
let-7c	-4.36477

## Sheet: Figure 4c
Figure 4c: RNA-Seq highly expressed genes in wt MG -Adultplus.normLogCPM cutoff 4.0; sorted for changes to adult from largest to smallest value genes for scatter plot
GeneSymbol	description	log2FC	log2CPM	countFilter	Dicesplus.normLogCPM	Adultplus.normLogCPM	CHANGES TO ADULT	Dicesplus.raw	Adultplus.raw	chromosome	GeneID	type_of_gene	Other_designations	dbXrefs	GO:BP	GO:CC	GO:MF
Bcan	brevican	3.79645	6.68347	1	8.5817	4.78525	3.79645	6039	601	3	12032	protein-coding	-	MGI:MGI:1096385|Ensembl:ENSMUSG00000004892|Vega:OTTMUSG00000051892	cell adhesion, skeletal system development, central nervous system development, hippocampus development, regulation of neuronal synaptic plasticity	proteinaceous extracellular matrix, extracellular space, anchored component of membrane, synapse, dendrite	protein binding, calcium ion binding, carbohydrate binding, hyaluronic acid binding
Maff	v-maf musculoaponeurotic fibrosarcoma oncogene family, protein F (avian)	2.58111	7.47903	1	8.76958	6.18847	2.58111	6879	1590	15	17133	protein-coding	V-maf musculoaponeurotic fibrosarcoma oncogene homolog F	MGI:MGI:96910|Ensembl:ENSMUSG00000042622	regulation of transcription, DNA-templated, regulation of transcription from RNA polymerase II promoter, transcription from RNA polymerase II promoter, positive regulation of transcription from RNA polymerase II promoter, in utero embryonic development, skeletal muscle cell differentiation, regulation of epidermal cell differentiation	nucleus, nucleoplasm	DNA binding, transcription factor activity, sequence-specific DNA binding, sequence-specific DNA binding, transcriptional activator activity, RNA polymerase II transcription regulatory region sequence-specific binding
Slc17a7	solute carrier family 17 (sodium-dependent inorganic phosphate cotransporter), member 7	2.3895	6.10188	1	7.29662	4.90713	2.3895	2478	654	7	72961	protein-coding	brain-specific Na(+)-dependent inorganic phosphate cotransporter|solute carrier family 17 member 7	MGI:MGI:1920211|Ensembl:ENSMUSG00000070570	phosphate ion transmembrane transport, sodium ion transmembrane transport, sodium-dependent phosphate transport, chloride transport, synaptic transmission, chloride transmembrane transport, transmembrane transport, synaptic transmission, glutamatergic, excitatory postsynaptic potential, long-term memory, neurotransmitter transport, response to stimulus, L-glutamate import, synaptic vesicle lumen …	integral component of membrane, synapse, cell junction, presynaptic active zone, synaptic vesicle, excitatory synapse, synaptic vesicle membrane, cerebellar mossy fiber, intracellular organelle	sodium-dependent phosphate transmembrane transporter activity, sodium:inorganic phosphate symporter activity, extracellular-glutamate-gated chloride channel activity, inorganic phosphate transmembrane transporter activity
Atp1a3	ATPase, Na+/K+ transporting, alpha 3 polypeptide	2.34291	6.88255	1	8.05401	5.7111	2.34291	4189	1142	7	232975	protein-coding	Na(+)/K(+) ATPase alpha(III) subunit|Na(+)/K(+) ATPase alpha-3 subunit|sodium pump subunit alpha-3	MGI:MGI:88107|Ensembl:ENSMUSG00000040907|Vega:OTTMUSG00000016491	potassium ion import, response to drug, metabolic process, visual learning, adult locomotory behavior, cellular sodium ion homeostasis, potassium ion transport, cellular potassium ion homeostasis, memory, ionotropic glutamate receptor signaling pathway, ATP hydrolysis coupled proton transport, sodium ion export from cell, sodium ion transport, cardiac muscle contraction, regulation of cardiac mus…	cytoplasm, nucleus, integral component of membrane, Golgi apparatus, endoplasmic reticulum, extracellular vesicle, sodium:potassium-exchanging ATPase complex, synapse, plasma membrane, sarcolemma, myelin sheath, axon, dendritic spine neck, dendritic spine head	nucleotide binding, ATP binding, metal ion binding, chaperone binding, sodium:potassium-exchanging ATPase activity, heparan sulfate proteoglycan binding, sodium:potassium-exchanging ATPase activity involved in regulation of cardiac muscle cell membrane potential, protein binding, D1 dopamine receptor binding
Rbp3	retinol binding protein 3, interstitial	2.15953	7.62702	1	8.70679	6.54726	2.15953	6586	2039	14	19661	protein-coding	interphotoreceptor retinoid-binding protein|interstitial retinol-binding protein	MGI:MGI:97878|Ensembl:ENSMUSG00000041534	proteolysis	extracellular space, extracellular vesicle, interphotoreceptor matrix	serine-type peptidase activity, retinol binding
Atf3	activating transcription factor 3	2.14876	7.90758	1	8.98196	6.83319	2.14876	7970	2486	1	11910	protein-coding	cAMP-dependent transcription factor ATF-3|transcription factor LRG-21	MGI:MGI:109384|Ensembl:ENSMUSG00000026628|Vega:OTTMUSG00000021405	negative regulation of transcription from RNA polymerase II promoter, regulation of transcription, DNA-templated, positive regulation of transcription from RNA polymerase II promoter, negative regulation of transcription, DNA-templated, positive regulation of gene expression, skeletal muscle cell differentiation, transcription, DNA-templated, endoplasmic reticulum unfolded protein response, cellu…	nucleus, nucleolus, CHOP-ATF3 complex	RNA polymerase II regulatory region sequence-specific DNA binding, transcriptional repressor activity, RNA polymerase II core promoter proximal region sequence-specific binding, DNA binding, transcription factor activity, sequence-specific DNA binding, identical protein binding, sequence-specific DNA binding, protein homodimerization activity, protein heterodimerization activity, RNA polymerase I…
Irf1	interferon regulatory factor 1	2.14135	7.72756	1	8.79824	6.65689	2.14135	7017	2200	11	16362	protein-coding	-	MGI:MGI:96590|Ensembl:ENSMUSG00000018899|Vega:OTTMUSG00000005648	regulation of transcription, DNA-templated, transcription from RNA polymerase II promoter, positive regulation of transcription from RNA polymerase II promoter, regulation of gene expression, negative regulation of transcription, DNA-templated, positive regulation of transcription, DNA-templated, negative regulation of cell proliferation, apoptotic process, defense response to virus, cellular res…	cytoplasm, nucleus, nuclear chromatin	transcriptional activator activity, RNA polymerase II core promoter proximal region sequence-specific binding, DNA binding, transcription factor activity, sequence-specific DNA binding, protein binding, sequence-specific DNA binding, RNA polymerase II core promoter proximal region sequence-specific DNA binding, regulatory region DNA binding
Gnb3	guanine nucleotide binding protein (G protein), beta 3	2.10981	5.32	1	6.3749	4.26509	2.10981	1308	419	6	14695	protein-coding	guanine nucleotide binding protein, beta 3|transducin beta chain 3	MGI:MGI:95785|Ensembl:ENSMUSG00000023439|Vega:OTTMUSG00000027058	G-protein coupled receptor signaling pathway	extracellular exosome, dendrite, heterotrimeric G-protein complex, neuron projection, cell body	protein binding, signal transducer activity, spectrin binding, GTPase activity, GTPase binding
Crx	cone-rod homeobox	2.08896	5.10272	1	6.1472	4.05824	2.08896	1117	363	7	12951	protein-coding	cone-rod homeobox containing	MGI:MGI:1194883|Ensembl:ENSMUSG00000041578|Vega:OTTMUSG00000029352	regulation of transcription, DNA-templated, transcription from RNA polymerase II promoter, cell differentiation, positive regulation of transcription from RNA polymerase II promoter, visual perception, retina development in camera-type eye, multicellular organismal development, nervous system development, response to stimulus, circadian rhythm, positive regulation of photoreceptor cell differenti…	nucleus, transcription factor complex	RNA polymerase II regulatory region sequence-specific DNA binding, transcriptional activator activity, RNA polymerase II core promoter proximal region sequence-specific binding, DNA binding, transcription factor activity, sequence-specific DNA binding, protein binding, sequence-specific DNA binding, chromatin binding, RNA polymerase II core promoter proximal region sequence-specific DNA binding, …
Sag	S-antigen, retina and pineal gland (arrestin)	2.08073	6.51898	1	7.55935	5.47862	2.08073	2973	972	1	20215	protein-coding	48 kDa protein|S-AG|arrestin 1|retinal S-antigen|rod arrestin|rod photoreceptor arrestin|visual arrestin 1	MGI:MGI:98227|Ensembl:ENSMUSG00000056055|Vega:OTTMUSG00000021826	visual perception, signal transduction	photoreceptor outer segment, photoreceptor inner segment	spectrin binding, phosphoprotein binding, opsin binding
Prph2	peripherin 2	2.07989	6.92346	1	7.96341	5.88351	2.07989	3934	1287	17	19133	protein-coding	retinal degeneration 2|retinal degeneration slow protein|retinal degeneration, slow (retinitis pigmentosa 7)	MGI:MGI:102791|Ensembl:ENSMUSG00000023978|Vega:OTTMUSG00000034269	visual perception, retina development in camera-type eye, cell adhesion, cell surface receptor signaling pathway	integral component of plasma membrane, photoreceptor outer segment, integral component of membrane	NA
Robo3	roundabout homolog 3 (Drosophila)	2.04556	5.05295	1	6.07573	4.03017	2.04556	1063	356	9	19649	protein-coding	retinoblastoma inhibiting gene 1|retinoblastoma-inhibiting gene 1 protein	MGI:MGI:1343102|Ensembl:ENSMUSG00000032128|Vega:OTTMUSG00000016764	neuron migration, axon guidance, commissural neuron axon guidance, axon midline choice point recognition, chemoattraction of axon, chemorepulsion of axon	axon	protein binding
Pde6b	phosphodiesterase 6B, cGMP, rod receptor, beta polypeptide	2.03856	5.39049	1	6.40977	4.37121	2.03856	1340	451	5	18587	protein-coding	GMP-PDE beta|cGMP-phosphodiesterase beta-subunit|phosphodiesterase, cGMP, rod receptor, beta polypeptide|retinal degeneration 1	MGI:MGI:97525|Ensembl:ENSMUSG00000029491|Vega:OTTMUSG00000026326	visual perception, signal transduction, retina development in camera-type eye, cytosolic calcium ion homeostasis, GMP metabolic process, detection of light stimulus	photoreceptor outer segment, cytosol, plasma membrane	protein binding, metal ion binding, 3',5'-cyclic-nucleotide phosphodiesterase activity, phosphoric diester hydrolase activity, 3',5'-cyclic-GMP phosphodiesterase activity
C1qb	complement component 1, q subcomponent, beta polypeptide	2.03678	5.51213	1	6.53052	4.49374	2.03678	1457	491	4	12260	protein-coding	-	MGI:MGI:88224|Ensembl:ENSMUSG00000036905|Vega:OTTMUSG00000009766	complement activation, classical pathway, innate immune response, inner ear development	blood microparticle, extracellular exosome, collagen trimer	protein binding, protein homodimerization activity
Selplg	selectin, platelet (p-selectin) ligand	2.00567	5.58209	1	6.58493	4.57926	2.00567	1513	521	5	20345	protein-coding	P-selectin glycoprotein ligand-1|selectin P ligand	MGI:MGI:106689	leukocyte tethering or rolling, cellular response to interleukin-6	integral component of membrane, plasma membrane, uropod	protein binding, carbohydrate binding
Abca4	ATP-binding cassette, sub-family A (ABC1), member 4	1.99683	5.2772	1	6.27562	4.27879	1.99683	1221	423	3	11304	protein-coding	ATP-binding cassette 10|ATP-binding cassette sub-family A member 4|RIM ABC transporter|Rim protein	MGI:MGI:109424|Ensembl:ENSMUSG00000028125|Vega:OTTMUSG00000029911	visual perception, metabolic process, cholesterol efflux, transmembrane transport, photoreceptor cell maintenance, transport, phospholipid translocation, phospholipid transfer to membrane, phospholipid efflux, response to stimulus	integral component of plasma membrane, photoreceptor outer segment, intracellular membrane-bounded organelle	ATP binding, ATPase activity, ATPase activity, coupled to transmembrane movement of substances, phospholipid-translocating ATPase activity, cholesterol transporter activity, phospholipid transporter activity
Egr3	early growth response 3	1.97678	7.90665	1	8.89504	6.91826	1.97678	7504	2637	14	13655	protein-coding	EGR-3	MGI:MGI:1306780	regulation of transcription, DNA-templated, negative regulation of apoptotic process, neuromuscular synaptic transmission, cellular response to cAMP, cellular response to fibroblast growth factor stimulus, transcription, DNA-templated, cellular response to vascular endothelial growth factor stimulus, cell migration involved in sprouting angiogenesis, positive regulation of endothelial cell prolif…	cytoplasm, nucleus	DNA binding, transcription factor activity, sequence-specific DNA binding, metal ion binding
Gnat1	guanine nucleotide binding protein, alpha transducing 1	1.97499	7.99536	1	8.98286	7.00787	1.97499	7975	2806	9	14685	protein-coding	transducin alpha-1 chain	MGI:MGI:95778|Ensembl:ENSMUSG00000034837|Vega:OTTMUSG00000050785	visual perception, eye photoreceptor cell development, metabolic process, signal transduction, retina development in camera-type eye, G-protein coupled receptor signaling pathway, cell proliferation, detection of light stimulus involved in visual perception, adenylate cyclase-modulating G-protein coupled receptor signaling pathway, G-protein coupled receptor signaling pathway coupled to cGMP nucl…	photoreceptor outer segment, photoreceptor connecting cilium, membrane, heterotrimeric G-protein complex, photoreceptor inner segment, cytoplasm, neuronal cell body, apical plasma membrane, integral component of membrane	protein binding, metal ion binding, signal transducer activity, G-protein coupled receptor binding, GTPase activity, G-protein beta/gamma-subunit complex binding, guanyl nucleotide binding, GTP binding
Cdhr1	cadherin-related family member 1	1.97307	5.22383	1	6.21037	4.23729	1.97307	1167	411	14	170677	protein-coding	photoreceptor cadherin|protocadherin 21|protocadherin-21	MGI:MGI:2157782|Ensembl:ENSMUSG00000021803	photoreceptor cell maintenance, cell adhesion, homophilic cell adhesion via plasma membrane adhesion molecules, cellular process	integral component of plasma membrane, membrane, plasma membrane, photoreceptor outer segment membrane	protein binding, calcium ion binding
C1qc	complement component 1, q subcomponent, C chain	1.96688	5.29925	1	6.28269	4.31581	1.96688	1227	434	4	12262	protein-coding	complement component 1, q subcomponent, c polypeptide|complement component 1, q subcomponent, gamma polypeptide	MGI:MGI:88225|Ensembl:ENSMUSG00000036896|Vega:OTTMUSG00000009764	complement activation, classical pathway, innate immune response, negative regulation of granulocyte differentiation, negative regulation of macrophage differentiation	blood microparticle, extracellular space, extracellular exosome, collagen trimer	protein binding
Pdc	phosducin	1.95401	5.62121	1	6.59821	4.6442	1.95401	1527	545	1	20028	protein-coding	33 kDa phototransducing protein|PHD|rod photoreceptor 1	MGI:MGI:98090|Ensembl:ENSMUSG00000006007|Vega:OTTMUSG00000049379	visual perception, response to stimulus	nucleus, photoreceptor outer segment, cytosol, photoreceptor inner segment	NA
Pde6g	phosphodiesterase 6G, cGMP-specific, rod, gamma	1.94312	5.52287	1	6.49443	4.55131	1.94312	1421	511	11	18588	protein-coding	GMP-PDE gamma|cGMP phosphodiesterase gamma|rod cyclic-GMP phosphodiesterase 6 gamma splice variant p3	MGI:MGI:97526|Ensembl:ENSMUSG00000025386|Vega:OTTMUSG00000004174	visual perception, activation of MAPK activity, metabolic process, positive regulation of G-protein coupled receptor protein signaling pathway, positive regulation of epidermal growth factor receptor signaling pathway, response to stimulus	plasma membrane	protein binding, spectrin binding, cGMP binding, 3',5'-cyclic-nucleotide phosphodiesterase activity, 3',5'-cyclic-GMP phosphodiesterase activity
Snap25	synaptosomal-associated protein 25	1.91699	5.8231	1	6.7816	4.86461	1.91699	1734	635	2	20614	protein-coding	blind drunk|super protein|synaptosomal-associated 25 kDa protein|synaptosomal-associated protein, 25 kDa	MGI:MGI:98331|Ensembl:ENSMUSG00000027273|Vega:OTTMUSG00000015556	regulation of establishment of protein localization, neurotransmitter secretion, long-term synaptic potentiation, locomotory behavior, exocytosis, associative learning, regulation of neuron projection development, synaptic vesicle priming, synaptic vesicle fusion to presynaptic membrane	cytoplasm, membrane, synapse, perinuclear region of cytoplasm, plasma membrane, axon, cell junction, voltage-gated potassium channel complex, trans-Golgi network, myelin sheath, vesicle, SNARE complex, BLOC-1 complex, synaptobrevin 2-SNAP-25-syntaxin-1a-complexin I complex, synaptobrevin 2-SNAP-25-syntaxin-1a complex, axonal growth cone	protein binding, SNAP receptor activity, SNARE binding, calcium-dependent protein binding, syntaxin-1 binding
C1qa	complement component 1, q subcomponent, alpha polypeptide	1.89277	5.56118	1	6.50757	4.6148	1.89277	1434	534	4	12259	protein-coding	-	MGI:MGI:88223|Ensembl:ENSMUSG00000036887|Vega:OTTMUSG00000009765	complement activation, classical pathway, innate immune response, response to iron ion	extracellular exosome, collagen trimer	protein binding
Rho	rhodopsin	1.88066	9.23361	1	10.1739	8.29327	1.88066	18209	6840	6	212541	protein-coding	L opsin|LWS opsin|Long Wavelength Sensitive opsin|Red Opsin|Rod Opsin|opsin 2	MGI:MGI:97914|Ensembl:ENSMUSG00000030324|Vega:OTTMUSG00000056681	visual perception, cellular response to light stimulus, protein phosphorylation, retina development in camera-type eye, photoreceptor cell maintenance, G-protein coupled receptor signaling pathway, phototransduction, sensory perception of light stimulus, protein-chromophore linkage, response to light stimulus, detection of light stimulus, absorption of visible light, red, far-red light phototrans…	photoreceptor outer segment, integral component of membrane, cell-cell junction, Golgi apparatus, plasma membrane, photoreceptor inner segment, photoreceptor outer segment membrane, photoreceptor inner segment membrane, rough endoplasmic reticulum membrane	protein binding, metal ion binding, G-protein coupled receptor activity, spectrin binding, photoreceptor activity, retinal binding
Nrl	neural retina leucine zipper gene	1.87437	5.05761	1	5.99479	4.12043	1.87437	1005	379	14	18185	protein-coding	-	MGI:MGI:102567|Ensembl:ENSMUSG00000040632	regulation of transcription, DNA-templated, transcription from RNA polymerase II promoter, positive regulation of transcription from RNA polymerase II promoter, regulation of rhodopsin gene expression, retinal rod cell development, positive regulation of rhodopsin gene expression	nucleus	transcriptional activator activity, RNA polymerase II core promoter proximal region sequence-specific binding, DNA binding, transcription factor activity, sequence-specific DNA binding, sequence-specific DNA binding, RNA polymerase II core promoter proximal region sequence-specific DNA binding, transcriptional activator activity, RNA polymerase II transcription regulatory region sequence-specific…
4632428N05Rik	NA	1.87351	5.07232	1	6.00908	4.13556	1.87351	1015	383	NA	NA	NA	NA	NA	NA	NA	NA
Scg2	secretogranin II	1.87204	5.1838	1	6.11983	4.24778	1.87204	1096	414	1	20254	protein-coding	chromogranin-C	MGI:MGI:103033|Ensembl:ENSMUSG00000050711|Vega:OTTMUSG00000047863	MAPK cascade, intracellular signal transduction, negative regulation of extrinsic apoptotic signaling pathway, angiogenesis, negative regulation of endothelial cell apoptotic process, positive regulation of endothelial cell proliferation, positive chemotaxis, eosinophil chemotaxis, induction of positive chemotaxis	extracellular space, secretory granule	cytokine activity, chemoattractant activity, protein binding
Lars2	leucyl-tRNA synthetase, mitochondrial	1.87174	7.57959	1	8.51546	6.64372	1.87174	5768	2180	9	102436	protein-coding	leucine--tRNA ligase|probable leucyl-tRNA synthetase, mitochondrial	MGI:MGI:2142973|Ensembl:ENSMUSG00000035202	tRNA aminoacylation for protein translation, regulation of translational fidelity, leucyl-tRNA aminoacylation	mitochondrion, mitochondrial matrix	nucleotide binding, ATP binding, aminoacyl-tRNA ligase activity, aminoacyl-tRNA editing activity, leucine-tRNA ligase activity
Map1b	microtubule-associated protein 1B	1.86216	5.16486	1	6.09594	4.23378	1.86216	1078	410	13	17755	protein-coding	MAP-1B|MAP1(X)|MAP1.2|Microtubule-associated protein 1B (MAP 1B) (MAP1.2) (MAP1(X))|microtubule-associated protein 5	MGI:MGI:1306778|Ensembl:ENSMUSG00000052727	dendrite development, microtubule bundle formation, axonogenesis, positive regulation of axon extension, microtubule-based process, negative regulation of intracellular transport, mitochondrion transport along microtubule, axon extension, cellular process, establishment of monopolar cell polarity	cytoplasm, photoreceptor outer segment, cytosol, plasma membrane, cell junction, postsynaptic density, neuronal postsynaptic density, microtubule, dendritic spine, microtubule associated complex	protein binding, microtubule binding, cytoskeletal regulatory protein binding
Guca1b	guanylate cyclase activator 1B	1.83469	4.95155	1	5.86889	4.03421	1.83469	921	357	17	107477	protein-coding	GCAP 2|GCAP2 (retina)	MGI:MGI:1194489|Ensembl:ENSMUSG00000023979|Vega:OTTMUSG00000031580	visual perception, phototransduction, positive regulation of guanylate cyclase activity, regulation of guanylate cyclase activity	plasma membrane, photoreceptor outer segment, photoreceptor inner segment	calcium ion binding, calcium sensitive guanylate cyclase activator activity, guanylate cyclase regulator activity
Arc	activity regulated cytoskeletal-associated protein	1.82241	7.84362	1	8.75483	6.93241	1.82241	6809	2663	15	11838	protein-coding	ARC/ARG3.1|activity-regulated gene 3.1 protein homolog|arc	MGI:MGI:88067|Ensembl:ENSMUSG00000022602|Vega:OTTMUSG00000016386	anterior/posterior pattern specification, cell migration, cytoskeleton organization, regulation of cell morphogenesis, endoderm development, endocytosis, regulation of neuronal synaptic plasticity, learning, positive regulation of alpha-amino-3-hydroxy-5-methyl-4-isoxazole propionate selective glutamate receptor activity	cytoplasm, plasma membrane, cell junction, postsynaptic membrane, endosome, cytoskeleton, acrosomal vesicle, postsynaptic density, dendritic spine, actin cytoskeleton	protein binding, actin binding
Egr2	early growth response 2	1.79888	7.92366	1	8.8231	7.02422	1.79888	7139	2838	10	13654	protein-coding	early growth response protein 2|zinc finger protein Krox-20	MGI:MGI:95296|Ensembl:ENSMUSG00000037868|Vega:OTTMUSG00000033571	regulation of transcription, DNA-templated, transcription from RNA polymerase II promoter, positive regulation of transcription from RNA polymerase II promoter, positive regulation of transcription, DNA-templated, negative regulation of apoptotic process, skeletal muscle cell differentiation, cellular response to cAMP, regulation of neuronal synaptic plasticity, protein sumoylation, Schwann cell …	cytoplasm, nucleus	transcriptional activator activity, RNA polymerase II core promoter proximal region sequence-specific binding, DNA binding, transcription factor activity, sequence-specific DNA binding, protein binding, metal ion binding, chromatin binding, RNA polymerase II core promoter proximal region sequence-specific DNA binding, ubiquitin protein ligase binding, transcription regulatory region DNA binding, …
Laptm5	lysosomal-associated protein transmembrane 5	1.7853	5.81731	1	6.70997	4.92466	1.7853	1650	662	4	16792	protein-coding	lysosomal-associated multitransmembrane protein 5|retinoic acid-inducible E3 protein	MGI:MGI:108046|Ensembl:ENSMUSG00000028581|Vega:OTTMUSG00000009589	transport	integral component of plasma membrane, integral component of membrane, membrane, lysosomal membrane, lysosome	protein binding
Pde6a	phosphodiesterase 6A, cGMP-specific, rod, alpha	1.77866	5.68891	1	6.57824	4.79958	1.77866	1506	607	18	225600	protein-coding	GMP-PDE alpha|cGMP phosphodiesterase alpha	MGI:MGI:97524|Ensembl:ENSMUSG00000024575|Vega:OTTMUSG00000028119	signal transduction, retina development in camera-type eye, photoreceptor cell maintenance, cytosolic calcium ion homeostasis, GMP metabolic process	cytosol	protein binding, metal ion binding, 3',5'-cyclic-nucleotide phosphodiesterase activity, phosphoric diester hydrolase activity, 3',5'-cyclic-GMP phosphodiesterase activity
Rs1	retinoschisis (X-linked, juvenile) 1 (human)	1.74871	5.49723	1	6.37159	4.62288	1.74871	1305	537	X	20147	protein-coding	X-linked juvenile retinoschisis protein homolog|retinoschisis 1 homolog	MGI:MGI:1336189|Ensembl:ENSMUSG00000031293|Vega:OTTMUSG00000019592	cell adhesion, retina layer formation, adaptation of rhodopsin mediated signaling	extracellular region, extrinsic component of plasma membrane	phosphatidylinositol-3-phosphate binding, phosphatidylinositol-3,5-bisphosphate binding, phosphatidylinositol-4,5-bisphosphate binding, phosphatidylinositol-3,4,5-trisphosphate binding, phosphatidylinositol-3,4-bisphosphate binding, phosphatidylserine binding, phosphatidylinositol-5-phosphate binding, phosphatidylinositol-4-phosphate binding
Rp1	retinitis pigmentosa 1 (human)	1.71558	4.92395	1	5.78174	4.06616	1.71558	867	365	1	19888	protein-coding	retinitis pigmentosa 1 homolog|retinitis pigmentosa RP1 protein homolog	MGI:MGI:1341105|Ensembl:ENSMUSG00000025900|Vega:OTTMUSG00000049985	retina morphogenesis in camera-type eye, cellular response to light stimulus, retina development in camera-type eye, intracellular signal transduction, visual perception, negative regulation of microtubule depolymerization, photoreceptor cell maintenance, retinal cone cell development, axoneme assembly, microtubule polymerization, retinal rod cell development, photoreceptor cell outer segment org…	cilium, photoreceptor connecting cilium, axoneme, photoreceptor inner segment, photoreceptor outer segment, microtubule associated complex	microtubule binding, protein binding
Csf1r	colony stimulating factor 1 receptor	1.71221	7.25992	1	8.11603	6.40382	1.71221	4373	1846	18	12978	protein-coding	CSF-1 receptor|CSF-1-R|c-fms|proto-oncogene c-Fms|proto-oncogene fms	MGI:MGI:1339758|Ensembl:ENSMUSG00000024621|Vega:OTTMUSG00000014918	protein autophosphorylation, protein phosphorylation, innate immune response, axon guidance, negative regulation of cell proliferation, inflammatory response, peptidyl-tyrosine phosphorylation, negative regulation of apoptotic process, positive regulation of ERK1 and ERK2 cascade, positive regulation of cell proliferation, regulation of cell shape, cytokine-mediated signaling pathway, positive re…	cell surface, integral component of membrane, membrane, plasma membrane, intracellular, CSF1-CSF1R complex	protein binding, protein kinase activity, ATP binding, protein homodimerization activity, protein tyrosine kinase activity, cytokine binding, protein phosphatase binding, transmembrane receptor protein tyrosine kinase activity, macrophage colony-stimulating factor receptor activity
Slc24a1	solute carrier family 24 (sodium/potassium/calcium exchanger), member 1	1.69767	5.2296	1	6.07844	4.38077	1.69767	1065	454	9	214111	protein-coding	-	MGI:MGI:2384871|Ensembl:ENSMUSG00000034452	sodium ion transmembrane transport, visual perception, transmembrane transport, calcium ion transmembrane transport, calcium ion transport, cellular calcium ion homeostasis, rhodopsin mediated signaling pathway	integral component of plasma membrane, integral component of membrane	calcium ion binding, potassium ion binding, calcium channel activity, sodium ion binding, calcium, potassium:sodium antiporter activity, protein binding
Syp	synaptophysin	1.69437	6.20998	1	7.05717	5.3628	1.69437	2099	897	X	20977	protein-coding	BM89 antigen|Syp I|major synaptic vesicle protein p38	MGI:MGI:98467|Ensembl:ENSMUSG00000031144|Vega:OTTMUSG00000017756	synaptic transmission, endocytosis, regulation of long-term neuronal synaptic plasticity, transport, cellular response to organic substance, regulation of short-term neuronal synaptic plasticity, regulation of opioid receptor signaling pathway, regulation of neuronal synaptic plasticity	membrane, synapse, neuron projection, cell junction, presynaptic active zone, presynaptic membrane, terminal bouton, synaptic vesicle, neuron projection terminus, integral component of synaptic vesicle membrane, excitatory synapse, synaptic vesicle membrane	protein binding, identical protein binding, cholesterol binding, SH2 domain binding, transporter activity, syntaxin-1 binding
Grk1	G protein-coupled receptor kinase 1	1.65701	5.65164	1	6.48015	4.82314	1.65701	1407	617	8	24013	protein-coding	G-protein receptor kinase 1	MGI:MGI:1345146|Ensembl:ENSMUSG00000031450	protein autophosphorylation, protein phosphorylation, signal transduction, negative regulation of apoptotic process, positive regulation of phosphorylation, response to light stimulus, photoreceptor cell morphogenesis, regulation of rhodopsin mediated signaling pathway, post-embryonic retina morphogenesis in camera-type eye	photoreceptor outer segment	protein serine/threonine kinase activity, protein kinase activity, ATP binding, G-protein coupled receptor kinase activity, rhodopsin kinase activity
Kctd12	potassium channel tetramerisation domain containing 12	1.64697	5.98286	1	6.80634	5.15937	1.64697	1764	779	14	239217	protein-coding	potassium channel tetramerization domain containing 12|predominantly fetal expressed T1 domain	MGI:MGI:2145823|Ensembl:ENSMUSG00000098557|Vega:OTTMUSG00000044960	protein homooligomerization	extracellular exosome	protein binding, poly(A) RNA binding
Gadd45b	growth arrest and DNA-damage-inducible 45 beta	1.64695	5.60872	1	6.4322	4.78525	1.64695	1361	601	10	17873	protein-coding	growth arrest and DNA-damage-inducible protein GADD45 beta|myeloid differentiation primary response gene 118|myeloid differentiation primary response protein MyD118|negative growth regulatory protein MyD118	MGI:MGI:107776|Ensembl:ENSMUSG00000015312	cell differentiation, positive regulation of apoptotic process, regulation of cell cycle, apoptotic process, multicellular organismal development, activation of MAPKK activity, positive regulation of JNK cascade, negative regulation of protein kinase activity, response to stress, activation of MAPKKK activity, positive regulation of p38MAPK cascade	cytoplasm, nucleus	protein binding
Tnfaip3	tumor necrosis factor, alpha-induced protein 3	1.62318	5.06978	1	5.88137	4.25819	1.62318	929	417	10	21929	protein-coding	TNF alpha-induced protein 3|putative DNA-binding protein A20|tumor necrosis factor induced protein 3|zinc finger protein A20	MGI:MGI:1196377|Ensembl:ENSMUSG00000019850|Vega:OTTMUSG00000018149	inflammatory response, negative regulation of extrinsic apoptotic signaling pathway via death domain receptors, apoptotic process, protein deubiquitination, protein K48-linked deubiquitination, protein K48-linked ubiquitination, response to wounding, negative regulation of endothelial cell apoptotic process, negative regulation of cell death, protein K11-linked deubiquitination, negative regulati…	cytoplasm, nucleus, centrosome, extracellular exosome, lysosome	DNA binding, protein binding, zinc ion binding, ubiquitin-protein transferase activity, ligase activity, ubiquitin-specific protease activity, protein self-association, protease binding, kinase binding, ubiquitin binding, K63-linked polyubiquitin binding
Slc12a5	solute carrier family 12, member 5	1.60842	6.3122	1	7.11641	5.50799	1.60842	2187	992	2	57138	protein-coding	K-Cl cotransporter 2|KCC2a variant 1|KCC2a-S25 variant 1|KCC2b variant 2|electroneutral potassium-chloride cotransporter 2|mKCC2|neuronal K-Cl cotransporter	MGI:MGI:1862037|Ensembl:ENSMUSG00000017740|Vega:OTTMUSG00000019699	chloride transport, cell volume homeostasis, synaptic transmission, learning, potassium ion import, multicellular organism growth, thermosensory behavior, response to drug, chloride ion homeostasis, potassium ion homeostasis, chloride transmembrane transport, transmembrane transport, transport, ion transport	integral component of plasma membrane, integral component of membrane, membrane, plasma membrane, dendritic shaft, neuronal cell body	protein binding, potassium:chloride symporter activity, protein kinase binding, potassium ion symporter activity, cation:chloride symporter activity
Cx3cr1	chemokine (C-X3-C motif) receptor 1	1.60533	6.03602	1	6.83869	5.23335	1.60533	1804	820	9	13051	protein-coding	C-X3-C CKR-1|chemokine (C-X3-C) receptor 1|fractalkine receptor	MGI:MGI:1333815|Ensembl:ENSMUSG00000052336	negative regulation of angiogenesis, negative regulation of extrinsic apoptotic signaling pathway in absence of ligand, G-protein coupled receptor signaling pathway, cell adhesion, cytokine-mediated signaling pathway, chemokine-mediated signaling pathway, cerebral cortex cell migration, macrophage chemotaxis, microglial cell activation involved in immune response, cellular response to lipopolysac…	integral component of membrane, neuron projection, perinuclear region of cytoplasm, neuronal cell body membrane	G-protein coupled receptor activity, cytokine receptor activity, protein binding, C-X3-C chemokine receptor activity
Fam57b	family with sequence similarity 57, member B	1.59349	4.82691	1	5.62366	4.03017	1.59349	777	356	7	68952	protein-coding	-	MGI:MGI:1916202|Ensembl:ENSMUSG00000058966	ceramide biosynthetic process, negative regulation of fat cell differentiation	integral component of membrane, Golgi apparatus, endoplasmic reticulum, endoplasmic reticulum membrane, Golgi membrane	sphingosine N-acyltransferase activity
Rom1	rod outer segment membrane protein 1	1.57303	6.29451	1	7.08102	5.50799	1.57303	2134	992	19	19881	protein-coding	-	MGI:MGI:97998|Ensembl:ENSMUSG00000071648	visual perception, retina morphogenesis in camera-type eye, regulation of gene expression, cell adhesion, camera-type eye photoreceptor cell differentiation, retina vasculature development in camera-type eye	photoreceptor outer segment, integral component of membrane, photoreceptor outer segment membrane	molecular_function
Mir124a-1hg	Mir124-1 host gene (non-protein coding)	1.55358	5.1639	1	5.94069	4.3871	1.55358	968	456	14	268755	ncRNA	-	MGI:MGI:2442197|Ensembl:ENSMUSG00000097545	NA	NA	NA
Ctss	cathepsin S	1.52679	6.63113	1	7.39452	5.86774	1.52679	2652	1273	3	13040	protein-coding	Cat S	MGI:MGI:107341|Ensembl:ENSMUSG00000038642|Vega:OTTMUSG00000022029	antigen processing and presentation, antigen processing and presentation of peptide antigen, proteolysis, protein processing, immune response, proteolysis involved in cellular protein catabolic process, positive regulation of inflammatory response, response to acidic pH, collagen catabolic process, positive regulation of cation channel activity, basement membrane disassembly, adaptive immune resp…	membrane, extracellular space, lysosome, intracellular membrane-bounded organelle, early endosome lumen	cysteine-type endopeptidase activity, cysteine-type peptidase activity, peptidase activity, fibronectin binding, laminin binding, collagen binding, proteoglycan binding
Osbp2	oxysterol binding protein 2	1.50697	4.94081	1	5.6943	4.18732	1.50697	816	397	11	74309	protein-coding	-	MGI:MGI:1921559|Ensembl:ENSMUSG00000020435|Vega:OTTMUSG00000005038	lipid transport, spermatid development	apical dendrite, membrane	cholesterol binding, protein binding
P2ry12	purinergic receptor P2Y, G-protein coupled 12	1.48363	5.1034	1	5.84521	4.36158	1.48363	906	448	3	70839	protein-coding	-	MGI:MGI:1918089|Ensembl:ENSMUSG00000036353|Vega:OTTMUSG00000052355	G-protein coupled receptor signaling pathway, platelet activation, substrate-dependent cell migration, cell extension, cellular response to organic cyclic compound, adenylate cyclase-inhibiting G-protein coupled receptor signaling pathway, adenylate cyclase-modulating G-protein coupled receptor signaling pathway, platelet aggregation, G-protein coupled purinergic nucleotide receptor signaling pat…	integral component of plasma membrane, cell surface, integral component of membrane, plasma membrane, intrinsic component of membrane, intracellular, mitochondrion, external side of plasma membrane, caveola, basal plasma membrane	G-protein coupled receptor activity, G-protein coupled adenosine receptor activity, ADP receptor activity
Hspb6	heat shock protein, alpha-crystallin-related, B6	1.47628	5.26095	1	5.99909	4.52281	1.47628	1008	501	7	243912	protein-coding	cardiac heat shock protein p20|cardiac p20	MGI:MGI:2685325|Ensembl:ENSMUSG00000036854|Vega:OTTMUSG00000026204	regulation of muscle contraction	cytoplasm, nucleus	protein homodimerization activity, structural constituent of eye lens, protein binding
Dnajb1	DnaJ (Hsp40) homolog, subfamily B, member 1	1.47454	7.89027	1	8.62754	7.153	1.47454	6234	3103	8	81489	protein-coding	heat shock 40 kDa protein 1	MGI:MGI:1931874|Ensembl:ENSMUSG00000005483	protein folding, negative regulation of inclusion body assembly, positive regulation of ATPase activity, chaperone cofactor-dependent protein refolding, chaperone mediated protein folding requiring cofactor	nucleus, cytosol, nucleolus, extracellular exosome	Hsp70 protein binding, unfolded protein binding, chaperone binding, ATPase binding, ATPase activator activity, protein binding
Parvb	parvin, beta	1.46665	5.61823	1	6.35155	4.88491	1.46665	1287	644	15	170736	protein-coding	-	MGI:MGI:2153063|Ensembl:ENSMUSG00000022438|Vega:OTTMUSG00000026115	cell adhesion, lamellipodium assembly, actin cytoskeleton reorganization, cell projection assembly, establishment or maintenance of cell polarity regulating cell shape	lamellipodium, focal adhesion, plasma membrane, cytoskeleton, Z disc	protein binding, actin binding
Hexb	hexosaminidase B	1.46379	7.40119	1	8.13308	6.66929	1.46379	4425	2219	13	15212	protein-coding	N-acetyl-beta-glucosaminidase subunit beta|beta-N-acetylhexosaminidase subunit beta|hexosaminidase subunit B	MGI:MGI:96074|Ensembl:ENSMUSG00000021665	positive regulation of transcription from RNA polymerase II promoter, oogenesis, regulation of cell shape, carbohydrate metabolic process, skeletal system development, cellular calcium ion homeostasis, sensory perception of sound, neuromuscular process controlling balance, sexual reproduction, locomotory behavior, myelination, glycosphingolipid metabolic process, lysosome organization, lipid stor…	membrane, extracellular exosome, lysosome, acrosomal vesicle, azurophil granule	protein homodimerization activity, protein heterodimerization activity, acetylglucosaminyltransferase activity, hydrolase activity, hydrolyzing O-glycosyl compounds, beta-N-acetylhexosaminidase activity
Itgam	integrin alpha M	1.44246	5.03703	1	5.75826	4.31581	1.44246	853	434	7	16409	protein-coding	CD11 antigen-like family member B|CD11B (p170)|CR-3 alpha chain|Mac-1 alpha|cell surface glycoprotein MAC-1 alpha subunit|cell surface glycoprotein MAC-1 subunit alpha|complement component receptor 3 alpha-a|complement receptor type 3|leukocyte adhesion receptor MO1|macrophage antigen alpha	MGI:MGI:96607|Ensembl:ENSMUSG00000030786|Vega:OTTMUSG00000030928	single organismal cell-cell adhesion, cell adhesion, integrin-mediated signaling pathway, neutrophil chemotaxis, leukocyte cell-cell adhesion, activated T cell proliferation, microglia development, cellular extravasation, leukocyte migration involved in inflammatory response, translation	nucleus, external side of plasma membrane, cell surface, integral component of membrane, extracellular space, extracellular exosome, integrin complex, intracellular, ribosome	glycoprotein binding, heparin binding, heparan sulfate proteoglycan binding, opsonin binding, structural constituent of ribosome
Cst3	cystatin C	1.39267	8.38781	1	9.08414	7.69147	1.39267	8555	4507	2	13010	protein-coding	cystatin 3|cystatin-3	MGI:MGI:102519|Ensembl:ENSMUSG00000027447|Vega:OTTMUSG00000015724	negative regulation of peptidase activity, negative regulation of endopeptidase activity, extracellular fibril organization, negative regulation of proteolysis, defense response, negative regulation of elastin catabolic process, negative regulation of collagen catabolic process, regulation of tissue remodeling, negative regulation of blood vessel remodeling, male gonad development, response to es…	extracellular region, extracellular space, extracellular exosome, cytoplasm, basement membrane, endoplasmic reticulum, axon, cell projection, neuronal cell body, lysosome, nuclear membrane, perinuclear region of cytoplasm, multivesicular body, vesicle, contractile fiber, extracellular matrix	identical protein binding, beta-amyloid binding, endopeptidase inhibitor activity, cysteine-type endopeptidase inhibitor activity, protease binding, protein binding, peptidase inhibitor activity
Fosl2	fos-like antigen 2	1.35283	5.86692	1	6.54333	5.19051	1.35283	1470	796	5	14284	protein-coding	-	MGI:MGI:102858|Ensembl:ENSMUSG00000029135|Vega:OTTMUSG00000055218	keratinocyte development, regulation of transcription, DNA-templated, positive regulation of transcription from RNA polymerase II promoter, positive regulation of transcription, DNA-templated, positive regulation of fibroblast proliferation, transcription, DNA-templated	nucleus, nucleoplasm	RNA polymerase II regulatory region sequence-specific DNA binding, transcription factor activity, sequence-specific DNA binding, sequence-specific DNA binding, chromatin binding, RNA polymerase II core promoter proximal region sequence-specific DNA binding, transcription factor activity, RNA polymerase II core promoter proximal region sequence-specific binding, protein binding
Socs3	suppressor of cytokine signaling 3	1.35051	9.38086	1	10.0561	8.70561	1.35051	16781	9103	11	12702	protein-coding	CIS-3|E2a-Pbx1 target gene in fibroblasts 10|STAT-induced STAT inhibitor 3|cytokine inducible SH2-containing protein 3	MGI:MGI:1201791|Ensembl:ENSMUSG00000053113|Vega:OTTMUSG00000003735	protein ubiquitination, intracellular signal transduction, regulation of growth, cytokine-mediated signaling pathway, negative regulation of insulin receptor signaling pathway, negative regulation of cyclin-dependent protein kinase activity, regulation of protein phosphorylation, negative regulation of inflammatory response, branching involved in labyrinthine layer morphogenesis, negative regulat…	cytoplasm, cytosol	protein binding, protein kinase inhibitor activity
Faim2	Fas apoptotic inhibitory molecule 2	1.34954	5.18312	1	5.85789	4.50835	1.34954	914	496	15	72393	protein-coding	neural membrane protein 35	MGI:MGI:1919643|Ensembl:ENSMUSG00000023011	cerebellum development, cerebellar Purkinje cell differentiation, apoptotic process, negative regulation of neuron apoptotic process, cerebellar Purkinje cell layer development, regulation of neuron apoptotic process, negative regulation of apoptotic signaling pathway, response to ischemia, cerebellar granular layer development	integral component of membrane, cell junction, postsynaptic membrane, membrane raft	molecular_function
Eln	elastin	1.34339	6.80374	1	7.47544	6.13204	1.34339	2805	1529	5	13717	protein-coding	tropoelastin	MGI:MGI:95317|Ensembl:ENSMUSG00000029675|Vega:OTTMUSG00000055763	extracellular matrix organization, skeletal muscle tissue development, stress fiber assembly, regulation of actin filament polymerization, cellular response to retinoic acid, cellular response to organic cyclic compound, cellular response to transforming growth factor beta stimulus, cellular response to fibroblast growth factor stimulus, aging, cellular response to hypoxia, blood vessel remodelin…	mitochondrion, proteinaceous extracellular matrix, elastic fiber, extracellular space, extracellular region, extracellular matrix	protein binding, extracellular matrix structural constituent, extracellular matrix binding, extracellular matrix constituent conferring elasticity
Dio3os	deiodinase, iodothyronine type III, opposite strand	1.34108	5.39702	1	6.06756	4.72648	1.34108	1057	577	12	353504	ncRNA	deiodinase, iodothyronine type III, antisense	MGI:MGI:2664395	NA	NA	NA
Snhg11	small nucleolar RNA host gene 11	1.33372	5.80196	1	6.46883	5.1351	1.33372	1396	766	2	319317	protein-coding	-	MGI:MGI:2441845|Ensembl:ENSMUSG00000044349|Vega:OTTMUSG00000015934	biological_process	cellular_component	molecular_function
Kcnb1	potassium voltage gated channel, Shab-related subfamily, member 1	1.26395	6.25855	1	6.89052	5.62657	1.26395	1870	1077	2	16500	protein-coding	voltage-gated potassium channel subunit Kv2.1	MGI:MGI:96666	protein homooligomerization, protein targeting to plasma membrane, transmembrane transport, potassium ion transmembrane transport, regulation of ion transmembrane transport, glucose homeostasis, potassium ion transport, negative regulation of insulin secretion, action potential, positive regulation of calcium ion-dependent exocytosis, positive regulation of protein targeting to membrane, vesicle …	integral component of membrane, membrane, plasma membrane, intracellular, axon, dendrite, lateral plasma membrane, sarcolemma, cell junction, postsynaptic membrane, voltage-gated potassium channel complex, perikaryon, neuronal cell body membrane	protein binding, protein heterodimerization activity, voltage-gated potassium channel activity, delayed rectifier potassium channel activity, ion channel binding, ion channel activity, ubiquitin-like protein binding
Hk2	hexokinase 2	1.24032	5.21867	1	5.83883	4.5985	1.24032	902	528	6	15277	protein-coding	HK II|hexokinase type II	MGI:MGI:1315197|Ensembl:ENSMUSG00000000628|Vega:OTTMUSG00000035991	negative regulation of reactive oxygen species metabolic process, apoptotic mitochondrial changes, carbohydrate metabolic process, glucose metabolic process, carbohydrate phosphorylation, glycolytic process, regulation of glucose import, positive regulation of mitophagy, establishment of protein localization to mitochondrion, maintenance of protein location in mitochondrion, glucose 6-phosphate m…	cytosol, membrane, mitochondrion, mitochondrial outer membrane	ATP binding, phosphotransferase activity, alcohol group as acceptor, glucokinase activity, hexokinase activity, fructokinase activity, mannokinase activity, protein binding, glucose binding
Sptb	spectrin beta, erythrocytic	1.21508	5.4213	1	6.02884	4.81376	1.21508	1029	613	12	20741	protein-coding	beta-I spectrin|beta-spectrin 1|brain erythroid spectrin (235E)|spectrin R|spectrin beta 1|spectrin beta chain, erythrocyte	MGI:MGI:98387|Ensembl:ENSMUSG00000021061|Vega:OTTMUSG00000035470	plasma membrane organization, hemopoiesis, porphyrin-containing compound biosynthetic process	cytoplasm, cell surface, membrane, plasma membrane, protein complex, spectrin, cortical cytoskeleton, spectrin-associated cytoskeleton	protein binding, protein heterodimerization activity, structural constituent of cytoskeleton, actin binding, actin filament binding, phospholipid binding, ankyrin binding
Impdh1	inosine 5'-phosphate dehydrogenase 1	1.20823	5.3306	1	5.93471	4.72648	1.20823	964	577	6	23917	protein-coding	IMP dehydrogenase 1|IMPD 1|IMPDH 1	MGI:MGI:96567|Ensembl:ENSMUSG00000003500|Vega:OTTMUSG00000033782	oxidation-reduction process, purine nucleotide biosynthetic process, lymphocyte proliferation, GMP biosynthetic process, response to cold, retina development in camera-type eye	cytoplasm, nucleus, nucleoplasm, cell junction	DNA binding, nucleic acid binding, metal ion binding, catalytic activity, oxidoreductase activity, IMP dehydrogenase activity
Zfp365	zinc finger protein 365	1.19439	5.20929	1	5.80648	4.61209	1.19439	882	533	10	216049	protein-coding	-	MGI:MGI:2143676|Ensembl:ENSMUSG00000037855|Vega:OTTMUSG00000027948	NULL	cytoplasm, microtubule organizing center	protein binding
Csrnp1	cysteine-serine-rich nuclear protein 1	1.185	6.84225	1	7.43475	6.24975	1.185	2727	1659	9	215418	protein-coding	AXIN1 up-regulated 1|TGF-beta induced apoptosis protein 3|TGF-beta-induced apoptosis protein 3|axin-1 up-regulated gene 1 protein	MGI:MGI:2387989|Ensembl:ENSMUSG00000032515	regulation of transcription, DNA-templated, transcription from RNA polymerase II promoter, positive regulation of transcription from RNA polymerase II promoter, post-embryonic development, apoptotic process, platelet-derived growth factor receptor signaling pathway, palate development, skeletal system morphogenesis, face morphogenesis	nucleus	transcription factor activity, sequence-specific DNA binding, sequence-specific DNA binding, transcriptional activator activity, RNA polymerase II transcription regulatory region sequence-specific binding, protein binding
Necab2	N-terminal EF-hand calcium binding protein 2	1.18475	6.12631	1	6.71868	5.53393	1.18475	1660	1010	8	117148	protein-coding	EF hand calcium binding protein 2|EF-hand calcium-binding protein 2|neuronal calcium binding 2|neuronal calcium-binding protein 2	MGI:MGI:2152211|Ensembl:ENSMUSG00000031837|Vega:OTTMUSG00000023425	regulation of amyloid precursor protein biosynthetic process	cytoplasm	calcium ion binding, protein binding
Cfh	complement component factor h	1.18205	4.64529	1	5.23631	4.05426	1.18205	594	362	1	12628	protein-coding	complement factor H related protein 3A4/5G4|protein beta-1-H	MGI:MGI:88385|Ensembl:ENSMUSG00000026365|Vega:OTTMUSG00000024648	regulation of complement activation, complement activation, alternative pathway	blood microparticle, extracellular exosome	heparin binding, complement component C3b binding, heparan sulfate proteoglycan binding
Stx3	syntaxin 3	1.17404	5.2959	1	5.88292	4.70888	1.17404	930	570	19	20908	protein-coding	-	MGI:MGI:103077|Ensembl:ENSMUSG00000041488	vesicle-mediated transport, positive regulation of cell proliferation, intracellular protein transport, long-term synaptic potentiation, exocytosis, positive regulation of protein localization to plasma membrane, synaptic vesicle fusion to presynaptic membrane, positive regulation of cell adhesion, vesicle docking, positive regulation of protein localization to cell surface, positive regulation o…	integral component of membrane, lamellipodium, cell-cell junction, membrane, plasma membrane, extracellular exosome, dendrite, apical plasma membrane, synaptic vesicle, secretory granule, azurophil granule, SNARE complex, endomembrane system, specific granule, neuron projection, growth cone	protein binding, SNAP receptor activity, SNARE binding, arachidonic acid binding
Mafk	v-maf musculoaponeurotic fibrosarcoma oncogene family, protein K (avian)	1.1466	6.87933	1	7.45263	6.30603	1.1466	2761	1725	5	17135	protein-coding	erythroid transcription factor NF-E2 p18 subunit|nuclear factor, erythroid derived 2, ubiquitous|p18 NF-E2	MGI:MGI:99951|Ensembl:ENSMUSG00000018143|Vega:OTTMUSG00000025256	regulation of transcription, DNA-templated, regulation of transcription from RNA polymerase II promoter, transcription from RNA polymerase II promoter, positive regulation of transcription from RNA polymerase II promoter, nervous system development	nucleus, nucleoplasm	DNA binding, transcription factor activity, sequence-specific DNA binding, protein binding, sequence-specific DNA binding, transcriptional activator activity, RNA polymerase II transcription regulatory region sequence-specific binding, transcription regulatory region sequence-specific DNA binding, transcription cofactor binding, RING-like zinc finger domain binding
Arsi	arylsulfatase i	1.13255	6.1002	1	6.66648	5.53393	1.13255	1601	1010	18	545260	protein-coding	ASI	MGI:MGI:2670959	metabolic process	extracellular region, cellular_component, endoplasmic reticulum	metal ion binding, catalytic activity, sulfuric ester hydrolase activity, protein binding
Pacsin1	protein kinase C and casein kinase substrate in neurons 1	1.12565	4.99046	1	5.55329	4.42764	1.12565	740	469	17	23969	protein-coding	Syndapin I|syndapin 1|syndapin-1	MGI:MGI:1345181|Ensembl:ENSMUSG00000040276|Vega:OTTMUSG00000021338	neuron projection morphogenesis, signal transduction, cytoskeleton organization, negative regulation of endocytosis, synaptic vesicle endocytosis, protein localization to membrane, membrane tubulation	cytoplasm, cytosol, membrane, synapse, cell junction, endosome, ruffle membrane, myelin sheath, cytoplasmic vesicle membrane, axon terminus, COPI-coated vesicle	protein binding, cytoskeletal protein binding, phospholipid binding
Col27a1	collagen, type XXVII, alpha 1	1.11681	6.00248	1	6.56089	5.44408	1.11681	1488	949	4	373864	protein-coding	procollagen, type XXVII, alpha 1	MGI:MGI:2672118|Ensembl:ENSMUSG00000045672|Vega:OTTMUSG00000000244	extracellular matrix organization, growth plate cartilage chondrocyte development	collagen trimer, fibrillar collagen trimer	metal ion binding, extracellular matrix structural constituent
Akt3	thymoma viral proto-oncogene 3	1.09587	6.96807	1	7.516	6.42014	1.09587	2885	1867	1	23797	protein-coding	PKB gamma|RAC-PK-gamma|protein kinase Akt-3|protein kinase B gamma	MGI:MGI:1345147|Ensembl:ENSMUSG00000019699|Vega:OTTMUSG00000020798	peptidyl-serine phosphorylation, peptidyl-threonine phosphorylation, protein phosphorylation, signal transduction, positive regulation of sodium ion transport, cellular response to insulin stimulus, mitochondrial genome maintenance	cytoplasm, nucleoplasm, Golgi apparatus, plasma membrane	protein binding, protein serine/threonine kinase activity, protein kinase activity, ATP binding
Sgk1	serum/glucocorticoid regulated kinase 1	1.08761	5.32665	1	5.87046	4.78285	1.08761	922	600	10	20393	protein-coding	serum and glucocorticoid-dependent protein kinase|serum/glucocorticoid-regulated kinase 1	MGI:MGI:1340062|Ensembl:ENSMUSG00000019970|Vega:OTTMUSG00000031274	regulation of cell proliferation, peptidyl-serine phosphorylation, protein phosphorylation, neuron projection morphogenesis, cellular response to DNA damage stimulus, intracellular signal transduction, apoptotic process, regulation of cell growth, cellular sodium ion homeostasis, positive regulation of sodium ion transport, positive regulation of transporter activity, regulation of apoptotic proc…	cytoplasm, nucleus, nucleoplasm, endoplasmic reticulum membrane, plasma membrane, mitochondrion, neuron projection, perinuclear region of cytoplasm	protein binding, protein serine/threonine kinase activity, sodium channel regulator activity, protein kinase activity, ATP binding, phosphatidylinositol binding, calcium channel regulator activity, protein serine/threonine/tyrosine kinase activity, potassium channel regulator activity, chloride channel regulator activity, tau protein binding, 3-phosphoinositide-dependent protein kinase binding, c…
Ubald1	UBA-like domain containing 1	1.0873	6.29584	1	6.83948	5.75219	1.0873	1805	1175	16	207740	protein-coding	family with sequence similarity 100, member A|protein FAM100A	MGI:MGI:1916255	biological_process	cellular_component	protein binding, molecular_function
Nnat	neuronatin	1.07665	6.72771	1	7.26603	6.18938	1.07665	2426	1591	2	18111	protein-coding	-	MGI:MGI:104716|Ensembl:ENSMUSG00000067786|Vega:OTTMUSG00000016197	brain development, positive regulation of insulin secretion, regulation of protein localization, response to glucose	cytoplasm, integral component of membrane	NA
Coq10b	coenzyme Q10 homolog B (S. cerevisiae)	1.06437	5.54761	1	6.07979	5.01542	1.06437	1066	705	1	67876	protein-coding	-	MGI:MGI:1915126|Ensembl:ENSMUSG00000025981|Vega:OTTMUSG00000046967	biological_process	mitochondrion	molecular_function
Cebpb	CCAAT/enhancer binding protein (C/EBP), beta	1.05525	5.2591	1	5.78673	4.73147	1.05525	870	579	2	12608	protein-coding	AGP/EBP|C/EBP BETA|interleukin-6-dependent-binding protein|liver-enriched transcriptional activator|nuclear protein Il6	MGI:MGI:88373|Ensembl:ENSMUSG00000056501|Vega:OTTMUSG00000016307	regulation of transcription, DNA-templated, transcription from RNA polymerase II promoter, positive regulation of transcription from RNA polymerase II promoter, defense response to bacterium, negative regulation of transcription, DNA-templated, positive regulation of transcription, DNA-templated, response to lipopolysaccharide, neuron differentiation, cellular response to amino acid stimulus, bro…	cytoplasm, nucleus, nucleoplasm, nuclear matrix, condensed chromosome, centromeric region, nuclear chromatin, CHOP-C/EBP complex	RNA polymerase II regulatory region sequence-specific DNA binding, transcriptional activator activity, RNA polymerase II core promoter proximal region sequence-specific binding, DNA binding, transcription factor activity, sequence-specific DNA binding, protein binding, sequence-specific DNA binding, protein homodimerization activity, protein heterodimerization activity, chromatin binding, transcr…
Lpcat2	lysophosphatidylcholine acyltransferase 2	1.05138	4.69106	1	5.21675	4.16537	1.05138	586	391	8	270084	protein-coding	1-AGP acyltransferase 11|1-AGPAT 11|1-acylglycerol-3-phosphate O-acyltransferase 11|1-acylglycerophosphocholine O-acyltransferase|1-alkylglycerophosphocholine O-acetyltransferase|LPC acyltransferase 2|LPCAT-2|acetyl-CoA:lyso-PAF acetyltransferase|acetyl-CoA:lyso-platelet-activating factor acetyltransferase|acyl-CoA:lysophosphatidylcholine acyltransferase member 1|acyltransferase like 1|acyltransf…	MGI:MGI:3606214|Ensembl:ENSMUSG00000033192|Vega:OTTMUSG00000024681	metabolic process, membrane organization, platelet activating factor biosynthetic process, phosphatidylcholine acyl-chain remodeling	integral component of membrane, endoplasmic reticulum, endoplasmic reticulum membrane, Golgi membrane, lipid particle, Golgi stack	calcium ion binding, transferase activity, transferring acyl groups, 1-acylglycerol-3-phosphate O-acyltransferase activity, 1-acylglycerophosphocholine O-acyltransferase activity, 1-alkylglycerophosphocholine O-acetyltransferase activity
Lmna	lamin A	1.04981	5.03616	1	5.56106	4.51125	1.04981	744	497	3	16905	protein-coding	lamin C|lamin-A/C	MGI:MGI:96794|Ensembl:ENSMUSG00000028063|Vega:OTTMUSG00000030317	regulation of cell migration, negative regulation of extrinsic apoptotic signaling pathway, protein localization to nucleus, negative regulation of release of cytochrome c from mitochondria, muscle organ development, nucleus organization, cellular response to hypoxia, establishment or maintenance of microtubule cytoskeleton polarity, nuclear envelope organization, sterol regulatory element bindin…	cytoplasm, nucleus, nucleoplasm, perinuclear region of cytoplasm, nuclear envelope, nuclear membrane, intermediate filament, lamin filament, nuclear matrix	protein binding, structural molecule activity, protein phosphatase 1 binding
Mafb	v-maf musculoaponeurotic fibrosarcoma oncogene family, protein B (avian)	1.04845	5.205	1	5.72922	4.68078	1.04845	836	559	2	16658	protein-coding	Kreisler (maf-related) leucine zipper protein|V-maf musculoaponeurotic fibrosarcoma oncogene homolog B|maf-B|segmentation protein Kr|transcription factor Maf-1	MGI:MGI:104555|Ensembl:ENSMUSG00000074622|Vega:OTTMUSG00000001175	regulation of transcription, DNA-templated, regulation of transcription from RNA polymerase II promoter, transcription from RNA polymerase II promoter, positive regulation of transcription from RNA polymerase II promoter, inner ear morphogenesis, thymus development, negative regulation of osteoclast differentiation, T cell differentiation in thymus, respiratory gaseous exchange, negative regulati…	nucleus, transcription factor complex	transcriptional activator activity, RNA polymerase II core promoter proximal region sequence-specific binding, DNA binding, transcription factor activity, sequence-specific DNA binding, protein binding, transcription factor binding, sequence-specific DNA binding, RNA polymerase II core promoter proximal region sequence-specific DNA binding
Mpeg1	macrophage expressed gene 1	1.02759	5.42092	1	5.93471	4.90713	1.02759	964	654	19	17476	protein-coding	macrophage gene 1 protein	MGI:MGI:1333743|Ensembl:ENSMUSG00000046805	NULL	integral component of membrane	NA
Sertad1	SERTA domain containing 1	1.02515	4.53462	1	5.04719	4.02204	1.02515	521	354	7	55942	protein-coding	CDK4-binding protein p34SEI1|PHD zinc finger- and bromodomain-interacting protein 1|p34SEI-1|transcriptional regulator interacting with the PHD-bromodomain 1	MGI:MGI:1913438|Ensembl:ENSMUSG00000008384|Vega:OTTMUSG00000023983	positive regulation of transcription from RNA polymerase II promoter, positive regulation of transcription, DNA-templated, transcription, DNA-templated, negative regulation of cell growth	cytoplasm, nucleus	protein binding
Ddit3	DNA-damage inducible transcript 3	1.02514	6.90462	1	7.41719	6.39205	1.02514	2694	1831	10	13198	protein-coding	C/EBP homoologous protein 10|C/EBP zeta|CCAAT/enhancer-binding protein homologous protein|DDIT-3|c/EBP-homologous protein 10|growth arrest and DNA-damage-inducible protein GADD153	MGI:MGI:109247|Ensembl:ENSMUSG00000025408|Vega:OTTMUSG00000032537	negative regulation of transcription from RNA polymerase II promoter, regulation of transcription, DNA-templated, positive regulation of transcription from RNA polymerase II promoter, negative regulation of transcription, DNA-templated, release of sequestered calcium ion into cytosol, positive regulation of transcription, DNA-templated, proteasome-mediated ubiquitin-dependent protein catabolic pr…	cytoplasm, nucleus, nucleoplasm, late endosome, protein-DNA complex, CHOP-ATF4 complex, CHOP-ATF3 complex, CHOP-C/EBP complex, AP1 complex	transcriptional activator activity, RNA polymerase II core promoter proximal region sequence-specific binding, DNA binding, transcription factor activity, sequence-specific DNA binding, protein binding, transcription factor binding, sequence-specific DNA binding, protein heterodimerization activity, RNA polymerase II core promoter proximal region sequence-specific DNA binding, transcription corep…
Rgs9	regulator of G-protein signaling 9	1.01956	6.40446	1	6.91424	5.89468	1.01956	1901	1297	11	19739	protein-coding	ROS GAP	MGI:MGI:1338824|Ensembl:ENSMUSG00000020599|Vega:OTTMUSG00000003137	visual perception, G-protein coupled receptor signaling pathway, intracellular signal transduction, negative regulation of signal transduction, nervous system development, positive regulation of GTPase activity, response to estrogen, regulation of G-protein coupled receptor protein signaling pathway, dopamine receptor signaling pathway	cytoplasm, photoreceptor outer segment, plasma membrane, heterotrimeric G-protein complex, photoreceptor inner segment, nucleus	GTPase activator activity, signal transducer activity, protein complex binding
Stxbp1	syntaxin binding protein 1	1.01952	6.59872	1	7.10848	6.08895	1.01952	2175	1484	2	20910	protein-coding	UNC-18 homolog|minisatellite 10g detected by probe MMS10|protein unc-18 homolog 1|protein unc-18 homolog A|unc-18-1|unc-18A	MGI:MGI:107363|Ensembl:ENSMUSG00000026797|Vega:OTTMUSG00000012527	vesicle-mediated transport, protein localization to plasma membrane, neuromuscular synaptic transmission, protein transport, neurotransmitter secretion, negative regulation of neuron apoptotic process, protein stabilization, exocytosis, platelet aggregation, synaptic vesicle fusion to presynaptic membrane, positive regulation of calcium ion-dependent exocytosis, vesicle docking involved in exocyt…	cytoplasm, nucleoplasm, cytosol, plasma membrane, extracellular exosome, mitochondrion, myelin sheath, platelet alpha granule, protein complex, terminal bouton	poly(A) RNA binding, protein binding, syntaxin binding, syntaxin-1 binding, protein kinase binding, protein domain specific binding, SNARE binding, protein N-terminus binding, identical protein binding
Ddr2	discoidin domain receptor family, member 2	1.01817	5.00868	1	5.51777	4.4996	1.01817	722	493	1	18214	protein-coding	CD167 antigen-like family member B|discoidin domain receptor 2|neurotrophic tyrosine kinase, receptor-related 3|receptor protein-tyrosine kinase TKT|tyrosine-protein kinase TYRO10	MGI:MGI:1345277|Ensembl:ENSMUSG00000026674|Vega:OTTMUSG00000049937	protein autophosphorylation, protein phosphorylation, positive regulation of fibroblast proliferation, peptidyl-tyrosine phosphorylation, positive regulation of extracellular matrix disassembly, positive regulation of cell proliferation, collagen fibril organization, positive regulation of sequence-specific DNA binding transcription factor activity, transmembrane receptor protein tyrosine kinase …	integral component of membrane, focal adhesion, membrane, extracellular exosome	protein kinase activity, ATP binding, protein tyrosine kinase activity, transmembrane receptor protein tyrosine kinase activity, collagen binding, protein tyrosine kinase collagen receptor activity, protein binding
Asic1	acid-sensing (proton-gated) ion channel 1	1.01273	5.92901	1	6.43538	5.42264	1.01273	1364	935	15	11419	protein-coding	acid sensing ion channel|amiloride-sensitive cation channel 2, neuronal|brain sodium channel 2|degenerin 2	MGI:MGI:1194915|Ensembl:ENSMUSG00000023017	sodium ion transmembrane transport, regulation of membrane potential, calcium ion transmembrane transport, ion transmembrane transport, cation transport, memory, associative learning, sodium ion transport, response to acidic pH, sensory perception of sour taste, cellular response to pH, protein homotrimerization, monovalent inorganic cation transport, negative regulation of neurotransmitter secre…	integral component of plasma membrane, integral component of membrane, membrane, synapse, dendritic shaft, dendritic spine, cell surface	protein binding, cation channel activity, ligand-gated sodium channel activity, sodium channel activity, monovalent inorganic cation transmembrane transporter activity, ion gated channel activity, acid-sensing ion channel activity, ion channel activity
Srf	serum response factor	0.991852	8.58349	1	9.07941	8.08756	0.991852	8527	5931	17	20807	protein-coding	-	MGI:MGI:106658|Ensembl:ENSMUSG00000015605	trophectodermal cell differentiation, regulation of transcription, DNA-templated, transcription from RNA polymerase II promoter, positive regulation of transcription from RNA polymerase II promoter, in utero embryonic development, actin cytoskeleton organization, primitive streak formation, neuron migration, positive regulation of transcription, DNA-templated, single organismal cell-cell adhesion…	cytoplasm, nucleus, nuclear chromatin	transcriptional activator activity, RNA polymerase II core promoter proximal region sequence-specific binding, DNA binding, transcription factor activity, sequence-specific DNA binding, protein binding, protein dimerization activity, transcription factor binding, protein homodimerization activity, chromatin binding, RNA polymerase II core promoter proximal region sequence-specific DNA binding, tr…
C4b	complement component 4B (Chido blood group)	0.977918	5.43524	1	5.9242	4.94628	0.977918	957	672	17	12268	protein-coding	complement component 4 (within H-2S)|complement component 4B (Childo blood group)	MGI:MGI:88228|Ensembl:ENSMUSG00000073418|Vega:OTTMUSG00000037255	complement activation, classical pathway, innate immune response, inflammatory response, negative regulation of endopeptidase activity	extracellular region, extracellular space	protein binding, endopeptidase inhibitor activity
Plek	pleckstrin	0.967797	4.53816	1	5.02206	4.05426	0.967797	512	362	11	56193	protein-coding	-	MGI:MGI:1860485|Ensembl:ENSMUSG00000020120|Vega:OTTMUSG00000005189	intracellular signal transduction, integrin-mediated signaling pathway, protein kinase C signaling, phosphatidylinositol metabolic process, cell projection organization, actin cytoskeleton reorganization, platelet aggregation, negative regulation of G-protein coupled receptor protein signaling pathway, vesicle docking involved in exocytosis, cortical actin cytoskeleton organization, ruffle organi…	cytoplasm, membrane, ruffle membrane	protein homodimerization activity, protein kinase C binding, phosphatidylinositol-3,4-bisphosphate binding, protein binding
Nptx1	neuronal pentraxin 1	0.964595	5.21377	1	5.69606	4.73147	0.964595	817	579	11	18164	protein-coding	NP-I|neuronal pentraxin I	MGI:MGI:107811|Ensembl:ENSMUSG00000025582|Vega:OTTMUSG00000003985	axonogenesis involved in innervation	transport vesicle	metal ion binding
Cadm3	cell adhesion molecule 3	0.959473	5.41092	1	5.89066	4.93118	0.959473	935	665	1	94332	protein-coding	TSLC1-like protein 1|immunoglobulin superfamily member 4B|immunoglobulin superfamily, member 4B|nectin-like protein 1|nectin-lke 1|synaptic cell adhesion molecule 3	MGI:MGI:2137858|Ensembl:ENSMUSG00000005338|Vega:OTTMUSG00000024341	heterophilic cell-cell adhesion via plasma membrane cell adhesion molecules, homophilic cell adhesion via plasma membrane adhesion molecules, cell recognition, protein localization	integral component of plasma membrane, cell-cell junction, cell-cell adherens junction	protein binding, receptor activity, protein homodimerization activity, receptor binding, cell adhesion molecule binding
F11r	F11 receptor	0.956313	4.87472	1	5.35287	4.39656	0.956313	644	459	1	16456	protein-coding	BV11 antigen|F11 receptor/F11R|junction cell adhesion molecule A|junction cell adhesion molecule1|junctional adhesion molecule 1	MGI:MGI:1321398|Ensembl:ENSMUSG00000038235|Vega:OTTMUSG00000021724	negative regulation of GTPase activity, positive regulation of GTPase activity, cell adhesion, actomyosin structure organization, establishment of endothelial intestinal barrier, epithelial cell differentiation, regulation of cytokine production, regulation of actin cytoskeleton reorganization, viral process, establishment of protein localization to plasma membrane, intestinal absorption, regulat…	bicellular tight junction, integral component of membrane, plasma membrane, extracellular exosome, microtubule cytoskeleton, cell junction, cell-cell junction, cytoplasmic vesicle, slit diaphragm	protein binding, PDZ domain binding
Tgfbr2	transforming growth factor, beta receptor II	0.954115	4.75925	1	5.23631	4.28219	0.954115	594	424	9	21813	protein-coding	TGF-beta receptor II|TGF-beta receptor type II|TGF-beta type II receptor|TGFR-2|transforming growth factor-beta receptor type II	MGI:MGI:98729|Ensembl:ENSMUSG00000032440	regulation of cell proliferation, vasculogenesis, in utero embryonic development, peptidyl-serine phosphorylation, peptidyl-threonine phosphorylation, activation of protein kinase activity, protein phosphorylation, response to drug, regulation of gene expression, positive regulation of epithelial cell migration, positive regulation of angiogenesis, apoptotic process, transforming growth factor be…	external side of plasma membrane, integral component of membrane, membrane, receptor complex, membrane raft, caveola, cytoplasm, cytosol, integral component of plasma membrane, cell surface	protein binding, receptor activity, protein serine/threonine kinase activity, protein kinase activity, ATP binding, metal ion binding, SMAD binding, glycosaminoglycan binding, receptor signaling protein serine/threonine kinase activity, type III transforming growth factor beta receptor binding, transforming growth factor beta binding, transmembrane receptor protein serine/threonine kinase activit…
Got1	glutamic-oxaloacetic transaminase 1, soluble	0.95402	5.02267	1	5.49968	4.54566	0.95402	713	509	19	14718	protein-coding	cysteine aminotransferase, cytoplasmic|cysteine transaminase, cytoplasmic|cytosolic aspartate aminotransferase|glutamate oxaloacetate transaminase 1, soluble|transaminase A	MGI:MGI:95791|Ensembl:ENSMUSG00000025190|Vega:OTTMUSG00000023608	2-oxoglutarate metabolic process, biosynthetic process, Notch signaling pathway, glutamate metabolic process, fatty acid homeostasis, oxaloacetate metabolic process, glycerol biosynthetic process, aspartate biosynthetic process, aspartate catabolic process, glutamate catabolic process to aspartate, glutamate catabolic process to 2-oxoglutarate, aspartate metabolic process, cellular response to in…	cytoplasm, nucleus, cytosol, extracellular exosome, axon terminus, lysosome	identical protein binding, pyridoxal phosphate binding, catalytic activity, phosphatidylserine decarboxylase activity, L-aspartate:2-oxoglutarate aminotransferase activity, L-cysteine:2-oxoglutarate aminotransferase activity, L-phenylalanine:2-oxoglutarate aminotransferase activity, carboxylic acid binding
Gadd45g	growth arrest and DNA-damage-inducible 45 gamma	0.951907	6.56879	1	7.04474	6.09284	0.951907	2081	1488	13	23882	protein-coding	cytokine-responsive protein CR6|growth arrest and DNA-damage-inducible protein GADD45 gamma|growth arrest and DNA-damage-inducible, gamma	MGI:MGI:1346325|Ensembl:ENSMUSG00000021453|Vega:OTTMUSG00000023076	positive regulation of apoptotic process, regulation of cell cycle, activation of MAPKK activity, positive regulation of JNK cascade, T-helper 1 cell differentiation, negative regulation of protein kinase activity, response to stress, activation of MAPKKK activity, positive regulation of p38MAPK cascade, interferon-gamma biosynthetic process	cytoplasm, nucleus	protein binding
Srxn1	sulfiredoxin 1 homolog (S. cerevisiae)	0.950651	5.32624	1	5.80157	4.85092	0.950651	879	629	2	76650	protein-coding	neoplastic progression 3|neoplastic progression protein 3	MGI:MGI:104971|Ensembl:ENSMUSG00000032802|Vega:OTTMUSG00000015842	response to oxidative stress, oxidation-reduction process	cytosol	oxidoreductase activity, acting on a sulfur group of donors, sulfiredoxin activity
Slc6a6	solute carrier family 6 (neurotransmitter transporter, taurine), member 6	0.945109	8.57054	1	9.04309	8.09798	0.945109	8315	5974	6	21366	protein-coding	solute carrier family 6 member 6|taurine/beta-alanine transporter	MGI:MGI:98488|Ensembl:ENSMUSG00000030096	transmembrane transport, neurotransmitter transport, organic acid transmembrane transport, taurine transport	integral component of plasma membrane, integral component of membrane	neurotransmitter:sodium symporter activity, taurine transmembrane transporter activity, taurine:sodium symporter activity, taurine binding
Tmem2	transmembrane protein 2	0.935153	4.9701	1	5.43768	4.50252	0.935153	683	494	19	83921	protein-coding	-	MGI:MGI:1890373|Ensembl:ENSMUSG00000024754	biological_process, multicellular organismal development	integral component of membrane, extracellular exosome	molecular_function
Gas6	growth arrest specific 6	0.91753	5.90284	1	6.36161	5.44408	0.91753	1296	949	8	14456	protein-coding	AXL receptor tyrosine kinase ligand|GAS 6	MGI:MGI:95660|Ensembl:ENSMUSG00000031451	peptidyl-serine phosphorylation, protein phosphorylation, positive regulation of phagocytosis, neuron migration, negative regulation of transcription, DNA-templated, signal transduction, positive regulation of fibroblast proliferation, phagocytosis, positive regulation of gene expression, negative regulation of apoptotic process, protein targeting to plasma membrane, cellular response to drug, ca…	cytoplasm, extracellular region, extracellular space, extracellular exosome, intracellular	protein binding, calcium ion binding, receptor binding, voltage-gated calcium channel activity, receptor tyrosine kinase binding, phosphatidylserine binding, cysteine-type endopeptidase inhibitor activity involved in apoptotic process, binding, bridging, protein tyrosine kinase activator activity, receptor agonist activity
Lrrn3	leucine rich repeat protein 3, neuronal	0.915234	5.58517	1	6.04279	5.12755	0.915234	1039	762	12	16981	protein-coding	-	MGI:MGI:106036|Ensembl:ENSMUSG00000036295	positive regulation of synapse assembly	integral component of membrane	protein binding
Col22a1	collagen, type XXII, alpha 1	0.905984	6.75231	1	7.20531	6.29932	0.905984	2326	1717	15	69700	protein-coding	-	MGI:MGI:1916950	biological_process	cellular_component, proteinaceous extracellular matrix	molecular_function
Ak4	adenylate kinase 4	0.905824	6.35425	1	6.80716	5.90133	0.905824	1765	1303	4	11639	protein-coding	AK 4|ATP-AMP transphosphorylase|GTP:AMP phosphotransferase AK4, mitochondrial|adenylate kinase 3 alpha-like 1|adenylate kinase 3-like 1|adenylate kinase isoenzyme 4, mitochondrial	MGI:MGI:87979|Ensembl:ENSMUSG00000028527|Vega:OTTMUSG00000008456	ATP metabolic process, nucleobase-containing compound metabolic process, nucleoside diphosphate phosphorylation, nucleoside triphosphate biosynthetic process, AMP metabolic process, GTP metabolic process, ADP biosynthetic process, brain development, response to drug, liver development	extracellular exosome, mitochondrion, mitochondrial matrix	ATP binding, GTP binding, adenylate kinase activity, nucleoside diphosphate kinase activity, nucleoside triphosphate adenylate kinase activity, nucleobase-containing compound kinase activity, phosphotransferase activity, phosphate group as acceptor
Camk2b	calcium/calmodulin-dependent protein kinase II, beta	0.896663	5.09518	1	5.54351	4.64684	0.896663	735	546	11	12323	protein-coding	CaMK II|caM kinase II subunit beta|caMK-II subunit beta	MGI:MGI:88257|Ensembl:ENSMUSG00000057897|Vega:OTTMUSG00000005105	peptidyl-serine phosphorylation, protein autophosphorylation, protein phosphorylation, positive regulation of apoptotic signaling pathway, G1/S transition of mitotic cell cycle, calcium ion transport, neuromuscular process controlling balance, long-term synaptic potentiation, regulation of long-term neuronal synaptic plasticity, response to cadmium ion, inhibitory G-protein coupled receptor phosp…	cytosol, neuronal postsynaptic density, spindle midzone, microtubule organizing center, sarcoplasmic reticulum membrane, integral component of membrane, dendrite, postsynaptic density, perikaryon	protein serine/threonine kinase activity, protein kinase activity, ATP binding, protein homodimerization activity, calmodulin binding, calmodulin-dependent protein kinase activity, protein binding, protein kinase binding, phospholipase binding
Amotl2	angiomotin-like 2	0.891778	8.9327	1	9.37859	8.48681	0.891778	10492	7822	9	56332	protein-coding	Leman coiled-coil protein|angiomotin like 2	MGI:MGI:1929286|Ensembl:ENSMUSG00000032531|Vega:OTTMUSG00000033309	hippo signaling, Wnt signaling pathway	bicellular tight junction, cytoplasmic vesicle, apical plasma membrane, recycling endosome	protein binding, identical protein binding
Setd7	SET domain containing (lysine methyltransferase) 7	0.889284	8.97809	1	9.42273	8.53345	0.889284	10818	8079	3	73251	protein-coding	H3-K4 methyltransferase|H3-K4-HMTase SETD7|SET domain-containing protein 7|histone H3-K4 methyltransferase SETD7	MGI:MGI:1920501|Ensembl:ENSMUSG00000037111|Vega:OTTMUSG00000017099	regulation of transcription, DNA-templated, cellular response to DNA damage stimulus, transcription, DNA-templated, histone lysine methylation, peptidyl-lysine dimethylation, peptidyl-lysine monomethylation, heterochromatin organization, peptidyl-lysine methylation, regulation of histone H3-K9 methylation, positive regulation of transcription, DNA-templated, response to ethanol	nucleolus, chromosome, nucleus	protein binding, p53 binding, histone-lysine N-methyltransferase activity, protein-lysine N-methyltransferase activity, chromatin binding
Epha2	Eph receptor A2	0.887805	6.3218	1	6.7657	5.8779	0.887805	1715	1282	4	13836	protein-coding	epithelial cell kinase|tyrosine-protein kinase receptor ECK|tyrosine-protein kinase receptor MPK-5|tyrosine-protein kinase receptor SEK-2	MGI:MGI:95278|Ensembl:ENSMUSG00000006445|Vega:OTTMUSG00000010200	vasculogenesis, protein phosphorylation, cell migration, peptidyl-tyrosine phosphorylation, cell adhesion, intrinsic apoptotic signaling pathway in response to DNA damage, neuron differentiation, angiogenesis, cell chemotaxis, blood vessel development, skeletal system development, osteoblast differentiation, negative regulation of protein kinase B signaling, transmembrane receptor protein tyrosin…	integral component of plasma membrane, cell surface, integral component of membrane, focal adhesion, plasma membrane, intracellular, ruffle membrane, leading edge membrane, lamellipodium membrane	protein binding, protein kinase activity, ATP binding, protein tyrosine kinase activity, transmembrane receptor protein tyrosine kinase activity, ephrin receptor activity
Alpl	alkaline phosphatase, liver/bone/kidney	0.886505	5.21887	1	5.66212	4.77562	0.886505	798	597	4	11647	protein-coding	alkaline phosphatase 2, liver	MGI:MGI:87983|Ensembl:ENSMUSG00000028766|Vega:OTTMUSG00000009805	metabolic process, osteoblast differentiation, endochondral ossification, cellular response to organic cyclic compound, response to antibiotic, developmental process involved in reproduction, response to vitamin D, response to lipopolysaccharide, dephosphorylation, response to glucocorticoid, cementum mineralization	membrane, plasma membrane, extracellular exosome, proteinaceous extracellular matrix, extracellular membrane-bounded organelle, anchored component of membrane, extracellular space	protein binding, metal ion binding, catalytic activity, phosphatase activity, alkaline phosphatase activity, pyrophosphatase activity
Ccdc85b	coiled-coil domain containing 85B	0.885299	7.03997	1	7.48262	6.59732	0.885299	2819	2111	19	240514	protein-coding	delta-interacting protein A homolog|hepatitis delta antigen-interacting protein A homolog	MGI:MGI:2147607	cell differentiation, negative regulation of transcription, DNA-templated, transcription, DNA-templated, negative regulation of cell growth, negative regulation of fat cell differentiation	cytoplasm, nucleus, centrosome	protein binding
Id3	inhibitor of DNA binding 3	0.882905	8.92845	1	9.3699	8.48699	0.882905	10429	7823	4	15903	protein-coding	ID-like protein inhibitor HLH 462|inhibitor of differentiation 3	MGI:MGI:96398	negative regulation of transcription from RNA polymerase II promoter, negative regulation of transcription, DNA-templated, metanephros development, odontogenesis, negative regulation of sequence-specific DNA binding transcription factor activity, heart development, central nervous system development, circadian rhythm, transcription, DNA-templated, negative regulation of myoblast differentiation, …	cytoplasm, nucleoplasm, microtubule cytoskeleton, nucleus	transcription factor activity, sequence-specific DNA binding, protein binding, protein dimerization activity, transcription factor binding, protein domain specific binding
Dhrs3	dehydrogenase/reductase (SDR family) member 3	0.882758	4.65747	1	5.09885	4.21609	0.882758	540	405	4	20148	protein-coding	retinal short-chain dehydrogenase/reductase 1	MGI:MGI:1315215|Ensembl:ENSMUSG00000066026|Vega:OTTMUSG00000010749	metabolic process, oxidation-reduction process, negative regulation of retinoic acid receptor signaling pathway, outflow tract morphogenesis, palate development, bone morphogenesis, retinoid metabolic process, regulation of ossification, cardiac septum morphogenesis, retinol metabolic process	integral component of membrane	oxidoreductase activity, retinol dehydrogenase activity, NADP-retinol dehydrogenase activity
Mt2	metallothionein 2	0.882282	7.37247	1	7.81361	6.93133	0.882282	3546	2661	8	17750	protein-coding	metallothionein-II	MGI:MGI:97172|Ensembl:ENSMUSG00000031762	cellular zinc ion homeostasis, cellular response to zinc ion, negative regulation of growth, nitric oxide mediated signal transduction, detoxification of copper ion	cytoplasm, nucleus, perinuclear region of cytoplasm	metal ion binding, zinc ion binding
Tiparp	TCDD-inducible poly(ADP-ribose) polymerase	0.878337	5.46071	1	5.89988	5.02155	0.878337	941	708	3	99929	protein-coding	ADP-ribosyltransferase diphtheria toxin-like 14	MGI:MGI:2159210|Ensembl:ENSMUSG00000034640|Vega:OTTMUSG00000022169	vasculogenesis, kidney development, post-embryonic development, negative regulation of gene expression, hemopoiesis, platelet-derived growth factor receptor signaling pathway, palate development, cellular response to organic cyclic compound, skeletal system morphogenesis, positive regulation of protein catabolic process, protein ADP-ribosylation, female gonad development, face morphogenesis, smoo…	nucleus	metal ion binding, NAD+ ADP-ribosyltransferase activity, enhancer binding
Vopp1	vesicular, overexpressed in cancer, prosurvival protein 1	0.863556	5.38449	1	5.81626	4.95271	0.863556	888	675	6	232023	protein-coding	EGFR-coamplified and overexpressed protein	MGI:MGI:2141658|Ensembl:ENSMUSG00000037788|Vega:OTTMUSG00000033997	regulation of transcription, DNA-templated, signal transduction, transcription, DNA-templated	endosome, cytoplasmic vesicle membrane, integral component of organelle membrane	signal transducer activity
Gcc1	golgi coiled coil 1	0.860411	5.69487	1	6.12508	5.26467	0.860411	1100	838	6	74375	protein-coding	Golgi coiled coil protein 1|golgi coiled-coil protein 1	MGI:MGI:1921625|Ensembl:ENSMUSG00000029708|Vega:OTTMUSG00000021283	biological_process, protein targeting to Golgi	cytoplasm, Golgi apparatus, plasma membrane, Golgi membrane	protein binding, molecular_function
Bin1	bridging integrator 1	0.855823	5.56113	1	5.98904	5.13322	0.855823	1001	765	18	30948	protein-coding	SH3 domain-containing protein 9|amphiphysin 2|amphiphysin II|amphiphysin-like protein|myc box dependent interacting protein 1	MGI:MGI:108092|Ensembl:ENSMUSG00000024381	positive regulation of apoptotic process, regulation of neuron differentiation, positive regulation of astrocyte differentiation, regulation of endocytosis, muscle cell differentiation, regulation of cell cycle arrest, lipid tube assembly, endocytosis	cytoplasm, nucleus, membrane, axon, lipid tube, axon initial segment, Z disc, T-tubule, microtubule, I band, node of Ranvier	protein binding, identical protein binding, RNA polymerase binding, tau protein binding
Tes	testis derived transcript	0.852318	5.04904	1	5.47519	4.62288	0.852318	701	537	6	21753	protein-coding	TES1/TES2|testin 2	MGI:MGI:105081|Ensembl:ENSMUSG00000029552|Vega:OTTMUSG00000022490	negative regulation of cell proliferation	cytoplasm, nucleus, focal adhesion, plasma membrane, protein complex, cell junction	poly(A) RNA binding, zinc ion binding, protein binding
Nfkbia	nuclear factor of kappa light polypeptide gene enhancer in B cells inhibitor, alpha	0.845216	6.11974	1	6.54235	5.69714	0.845216	1469	1131	12	18035	protein-coding	I(Kappa)B(alpha)|I-kappa-B-alpha|I-kappaBalpha|ikB-alpha|ikappaBalpha|nuclear factor of kappa light chain gene enhancer in B-cells inhibitor, alpha|nuclear factor of kappa light polyp gene enhancer in B-cell 1|nuclear factor of kappa light polypeptide gene enhancer in B-cells inhibitor, alpha	MGI:MGI:104741|Ensembl:ENSMUSG00000021025	regulation of cell proliferation, positive regulation of transcription from RNA polymerase II promoter, regulation of gene expression, positive regulation of transcription, DNA-templated, protein import into nucleus, translocation, response to lipopolysaccharide, response to exogenous dsRNA, negative regulation of myeloid cell differentiation, lipopolysaccharide-mediated signaling pathway, negati…	cytoplasm, nucleus, cytosol, plasma membrane, protein complex	protein binding, identical protein binding, ubiquitin protein ligase binding, enzyme binding, NF-kappaB binding, nuclear localization sequence binding, protein complex binding, heat shock protein binding
Prkag3	protein kinase, AMP-activated, gamma 3 non-catatlytic subunit	0.837612	5.9627	1	6.3815	5.54389	0.837612	1314	1017	1	241113	protein-coding	AMP-activated protein kinase gamma subunit|AMPK gamma3|AMPK subunit gamma-3	MGI:MGI:1891343|Ensembl:ENSMUSG00000006542|Vega:OTTMUSG00000034607	glucose transport, fatty acid biosynthetic process, glycogen biosynthetic process, protein phosphorylation	nucleoplasm, cytosol, extracellular space, nucleotide-activated protein kinase complex	ATP binding, protein kinase binding, AMP-activated protein kinase activity
Ctgf	connective tissue growth factor	0.832105	9.26831	1	9.68436	8.85226	0.832105	12969	10077	10	14219	protein-coding	CCN family member 2|Connective tissue growth factor precursor (CTGF) (FISP-12 protein) (Hypertrophic chondrocyte-specific protein 24)|fibroblast inducible secreated protein|fibroblast inducible secreted protein|hypertrophic chondrocyte-specific gene product 24|hypertrophic chondrocyte-specific protein 24	MGI:MGI:95537|Ensembl:ENSMUSG00000019997|Vega:OTTMUSG00000019709	cell differentiation, cell-cell signaling, cell migration, negative regulation of gene expression, positive regulation of ERK1 and ERK2 cascade, reactive oxygen species metabolic process, angiogenesis, cell-matrix adhesion, integrin-mediated signaling pathway, regulation of cell growth, lung development, negative regulation of cell death, ossification, positive regulation of JNK cascade, fibrobla…	extracellular region, Golgi apparatus, intracellular membrane-bounded organelle, proteinaceous extracellular matrix, cytosol, extracellular space, cis-Golgi network, perinuclear region of cytoplasm, cell cortex	protein binding, protein C-terminus binding, integrin binding, heparin binding, insulin-like growth factor binding, growth factor activity, fibronectin binding
Gfap	glial fibrillary acidic protein	0.829287	4.79223	1	5.20687	4.37759	0.829287	582	453	11	14580	protein-coding	intermediate filament protein	MGI:MGI:95697|Ensembl:ENSMUSG00000020932|Vega:OTTMUSG00000003084	negative regulation of neuron projection development, extracellular matrix organization, intermediate filament organization, long-term synaptic potentiation, Bergmann glial cell differentiation, astrocyte development, intermediate filament-based process, neuron projection regeneration, positive regulation of Schwann cell proliferation, regulation of neurotransmitter uptake, response to wounding, …	cytoplasm, membrane, cell projection, myelin sheath, cell body, intermediate filament, astrocyte projection, glial cell projection, astrocyte end-foot	protein binding, integrin binding, structural molecule activity, kinase binding, structural constituent of cytoskeleton
Gm1821	ubiquitin pseudogene	0.82821	5.98051	1	6.39462	5.56641	0.82821	1326	1033	14	218963	pseudo	-	MGI:MGI:3037679	NA	NA	NA
Gdpd5	glycerophosphodiester phosphodiesterase domain containing 5	0.822113	4.77585	1	5.18691	4.3648	0.822113	574	449	7	233552	protein-coding	glycerophosphodiester phosphodiesterase 2	MGI:MGI:2686926|Ensembl:ENSMUSG00000035314	positive regulation of neuron differentiation, neuron projection development, regulation of timing of cell differentiation, negative regulation of Notch signaling pathway, lipid metabolic process, spinal cord motor neuron differentiation, positive regulation of cell cycle, cerebral cortex neuron differentiation	integral component of membrane, membrane, growth cone, neuronal cell body, axon, perinuclear endoplasmic reticulum	glycerophosphodiester phosphodiesterase activity, glycerophosphocholine phosphodiesterase activity, phosphoric diester hydrolase activity, protein binding
Sowahc	sosondowah ankyrin repeat domain family member C	0.821816	5.14238	1	5.55329	4.73147	0.821816	740	579	10	268301	protein-coding	ankyrin repeat domain 57|ankyrin repeat domain-containing protein 57|protein sosondowah homolog C	MGI:MGI:3606051|Ensembl:ENSMUSG00000098188|Vega:OTTMUSG00000044376	biological_process	cellular_component	protein binding, molecular_function
Ptp4a3	protein tyrosine phosphatase 4a3	0.817487	5.02893	1	5.43768	4.62019	0.817487	683	536	15	19245	protein-coding	protein-tyrosine phosphatase 4a3|protein-tyrosine phosphatase of regenerating liver 3	MGI:MGI:1277098|Ensembl:ENSMUSG00000059895	protein dephosphorylation, peptidyl-tyrosine dephosphorylation, dephosphorylation, Notch signaling pathway, endothelial cell migration, positive regulation of vascular permeability, regulation of vascular endothelial growth factor signaling pathway	cytoplasm, nucleus, plasma membrane, early endosome	protein tyrosine phosphatase activity, phosphatase activity, protein tyrosine/serine/threonine phosphatase activity
Ppp1r10	protein phosphatase 1, regulatory subunit 10	0.816309	5.88974	1	6.29789	5.48158	0.816309	1240	974	17	52040	protein-coding	HLA-C adjacent transcript 53|MHC class I region proline-rich protein CAT53|protein phosphatase I	MGI:MGI:1289273|Ensembl:ENSMUSG00000039220|Vega:OTTMUSG00000021047	negative regulation of catalytic activity, transcription, DNA-templated	nucleus, nucleoplasm, chromatin, PTW/PP1 phosphatase complex	poly(A) RNA binding, DNA binding, protein binding, metal ion binding, protein phosphatase inhibitor activity
Tshz2	teashirt zinc finger family member 2	0.809765	5.50569	1	5.91057	5.10081	0.809765	948	748	2	228911	protein-coding	SDCCAG33-like protein|serologically defined colon cancer antigen 33 like|teashirt 2|zinc finger protein 218	MGI:MGI:2153084|Ensembl:ENSMUSG00000047907|Vega:OTTMUSG00000016080	regulation of transcription, DNA-templated, regulation of gene expression, transcription, DNA-templated, multicellular organismal development	nucleus	DNA binding, protein binding, metal ion binding
Pdyn	prodynorphin	0.804922	6.14479	1	6.54725	5.74233	0.804922	1474	1167	2	18610	protein-coding	alpha-neoendorphin|beta-neoendorphin|beta-neoendorphin-dynorphin|big dynorphin|dynorphin A(1-13)|dynorphin A(1-17)|dynorphin A(1-8)|leu-enkephalin|leumorphin|preprodynorphin|rimorphin	MGI:MGI:97535|Ensembl:ENSMUSG00000027400|Vega:OTTMUSG00000015494	neuropeptide signaling pathway	extracellular region, plasma membrane, cytoplasm, neuronal cell body	neuropeptide hormone activity, opioid peptide activity, protein binding
Madd	MAP-kinase activating death domain	0.800083	6.20289	1	6.60293	5.80284	0.800083	1532	1217	2	228355	protein-coding	Rab3 GDP/GTP exchange protein|Rab3 GEP|insulinoma-glucagonoma protein 20|madd|rab3 GDP/GTP exchange factor	MGI:MGI:2444672|Ensembl:ENSMUSG00000040687|Vega:OTTMUSG00000014395	activation of MAPK activity, positive regulation of GTPase activity, regulation of cell cycle, regulation of apoptotic process, execution phase of apoptosis, regulation of extrinsic apoptotic signaling pathway, negative regulation of apoptotic signaling pathway, regulation of Rab protein signal transduction, regulation of extrinsic apoptotic signaling pathway via death domain receptors	cytoplasm, integral component of membrane, plasma membrane	Rab guanyl-nucleotide exchange factor activity, protein binding
Peg10	paternally expressed 10	0.799766	5.33107	1	5.73095	4.93118	0.799766	837	665	6	170676	protein-coding	MEF3-like protein 1|MyEF-3 like|embryonal carcinoma differentiation regulated protein|mammalian retrotransposon-derived protein 2|myelin expression factor 3|myelin expression factor 3-like protein 1|paternally expressed gene 10 protein|retrotransposon gag domain-containing protein 3|retrotransposon-derived gag-like polyprotein|ty3/Gypsy-like protein	MGI:MGI:2157785|Ensembl:ENSMUSG00000092035|Vega:OTTMUSG00000042254	cell differentiation, apoptotic process, placenta development, negative regulation of transforming growth factor beta receptor signaling pathway	cytoplasm, nucleus	poly(A) RNA binding, DNA binding, nucleic acid binding, zinc ion binding
H2-D1	histocompatibility 2, D region locus 1	0.798783	6.22225	1	6.62164	5.82285	0.798783	1552	1234	17	14964	protein-coding	H-2D cell surface glycoprotein|H2-DC1-beta transplantation antigen protein|MHC H2-D-q alpha-chain|MHC class I H-2Dp|MHC class I H2 antigen|MHC class I antigen|Q5k protein	MGI:MGI:95896|Ensembl:ENSMUSG00000073411|Vega:OTTMUSG00000037094	antigen processing and presentation, immune response, positive regulation of T cell mediated cytotoxicity, antigen processing and presentation of endogenous peptide antigen via MHC class I via ER pathway, TAP-dependent	external side of plasma membrane, cell surface, integral component of membrane, membrane, Golgi apparatus, endoplasmic reticulum, plasma membrane, extracellular exosome, phagocytic vesicle membrane, Golgi medial cisterna, MHC class I protein complex, endoplasmic reticulum exit site, integral component of lumenal side of endoplasmic reticulum membrane	poly(A) RNA binding, protein binding, receptor binding, beta-2-microglobulin binding, peptide antigen binding, T cell receptor binding, TAP binding
Zyx	zyxin	0.790715	6.01656	1	6.41192	5.6212	0.790715	1342	1073	6	22793	protein-coding	-	MGI:MGI:103072|Ensembl:ENSMUSG00000029860|Vega:OTTMUSG00000057508	cell-matrix adhesion, transforming growth factor beta receptor signaling pathway, integrin-mediated signaling pathway, stress fiber assembly, regulation of inflammatory response	cytoplasm, nucleus, stress fiber, focal adhesion, cell-cell adherens junction	zinc ion binding, poly(A) RNA binding, protein binding
Tcn2	transcobalamin 2	0.789296	6.34816	1	6.74281	5.95351	0.789296	1688	1351	11	21452	protein-coding	TC II|TC-2|TCII|transcobalamin II	MGI:MGI:98534|Ensembl:ENSMUSG00000020432|Vega:OTTMUSG00000005043	cobalt ion transport, cobalamin transport	extracellular exosome, extracellular space	metal ion binding, cobalamin binding
Myh9	myosin, heavy polypeptide 9, non-muscle	0.782901	6.85422	1	7.24567	6.46277	0.782901	2392	1923	15	17886	protein-coding	NMHC II-A|NMMHC II-a|cellular myosin heavy chain, type A|flectin|myosin IIA|myosin heavy chain IX|non-muscle myosin heavy chain IIa	MGI:MGI:107717|Ensembl:ENSMUSG00000022443|Vega:OTTMUSG00000016428	in utero embryonic development, blood vessel endothelial cell migration, phagocytosis, engulfment, single organismal cell-cell adhesion, cell adhesion, regulation of cell shape, cell morphogenesis involved in differentiation, actomyosin structure organization, angiogenesis, protein transport, platelet formation, cytokinesis, actin cytoskeleton reorganization, membrane protein ectodomain proteolys…	cytoplasm, nucleus, stress fiber, ruffle, COP9 signalosome, cytosol, focal adhesion, membrane, immunological synapse, plasma membrane, extracellular exosome, protein complex, cell-cell adherens junction, cell cortex, cell leading edge, actin cytoskeleton, spindle, neuromuscular junction, actomyosin, cortical cytoskeleton, brush border, cleavage furrow, uropod, integrin complex, myosin complex, my…	poly(A) RNA binding, protein binding, ATP binding, protein domain specific binding, protein homodimerization activity, ATPase activity, calmodulin binding, actin binding, actin filament binding, ADP binding, protein anchor, motor activity, microfilament motor activity, actin-dependent ATPase activity
Unc119	unc-119 homolog (C. elegans)	0.778169	6.75088	1	7.13997	6.3618	0.778169	2223	1793	11	22248	protein-coding	retinal gene 4|retinal protein 4	MGI:MGI:1328357|Ensembl:ENSMUSG00000002058|Vega:OTTMUSG00000000135	visual perception, endocytosis, lipoprotein transport, response to stimulus, positive regulation of protein tyrosine kinase activity, negative regulation of caveolin-mediated endocytosis, negative regulation of clathrin-mediated endocytosis	cytoplasm, centrosome, spindle pole, intercellular bridge, spindle midzone	protein binding, lipid binding
Got2	glutamatic-oxaloacetic transaminase 2, mitochondrial	0.775231	5.86177	1	6.24939	5.47416	0.775231	1199	969	8	14719	protein-coding	FABP-1|FABPpm|fatty acid-binding protein|glutamate oxaloacetate transaminase 2, mitochondrial|kynurenine aminotransferase 4|kynurenine aminotransferase IV|kynurenine--oxoglutarate transaminase 4|kynurenine--oxoglutarate transaminase IV|mitochondrial aspartate aminotransferase|plasma membrane fatty acid binding protein|plasma membrane-associated fatty acid-binding protein|transaminase A	MGI:MGI:95792|Ensembl:ENSMUSG00000031672|Vega:OTTMUSG00000016488	2-oxoglutarate metabolic process, biosynthetic process, response to ethanol, glutamate metabolic process, L-kynurenine metabolic process, oxaloacetate metabolic process, aspartate biosynthetic process, aspartate catabolic process, glutamate catabolic process to aspartate, glutamate catabolic process to 2-oxoglutarate, aspartate metabolic process, fatty acid transport, dicarboxylic acid metabolic …	plasma membrane, extracellular exosome, mitochondrial inner membrane, mitochondrion, mitochondrial matrix, myelin sheath, protein complex, cell surface, perikaryon	poly(A) RNA binding, identical protein binding, pyridoxal phosphate binding, catalytic activity, kynurenine-oxoglutarate transaminase activity, L-aspartate:2-oxoglutarate aminotransferase activity, L-phenylalanine:2-oxoglutarate aminotransferase activity, protein homodimerization activity, phospholipid binding, enzyme binding, amino acid binding, carboxylic acid binding
Vamp3	vesicle-associated membrane protein 3	0.774115	7.01614	1	7.4032	6.62908	0.774115	2668	2158	4	22319	protein-coding	cellubrevin|synaptobrevin-3	MGI:MGI:1321389|Ensembl:ENSMUSG00000028955|Vega:OTTMUSG00000010239	vesicle-mediated transport, substrate adhesion-dependent cell spreading, Golgi to plasma membrane protein transport, calcium ion-dependent exocytosis, retrograde transport, endosome to Golgi, vesicle fusion, SNARE complex assembly, positive regulation of receptor recycling, negative regulation of secretion by cell, protein complex assembly	cell surface, integral component of membrane, cytoplasmic vesicle, cytosol, plasma membrane, intracellular, neuron projection, intracellular membrane-bounded organelle, cell junction, recycling endosome, synaptic vesicle, clathrin-coated vesicle, secretory granule, SNARE complex, apical plasma membrane, intracellular organelle, clathrin-coated vesicle membrane	protein binding, SNAP receptor activity, SNARE binding, syntaxin-1 binding
Ivns1abp	influenza virus NS1A binding protein	0.769637	6.23775	1	6.62257	5.85293	0.769637	1553	1260	1	117198	protein-coding	ND1-L2|NS1-binding protein homolog|kelch family protein Nd1|kelch family protein Nd1-L	MGI:MGI:2152389|Ensembl:ENSMUSG00000023150|Vega:OTTMUSG00000049560	negative regulation of intrinsic apoptotic signaling pathway	cytoplasm, nucleus, actin cytoskeleton	protein binding
Hbegf	heparin-binding EGF-like growth factor	0.768633	4.6321	1	5.01641	4.24778	0.768633	510	414	18	15200	protein-coding	diphtheria toxin receptor|heparin binding epidermal growth factor-like growth factor	MGI:MGI:96070|Ensembl:ENSMUSG00000024486	cell migration, angiogenesis, cell chemotaxis, positive regulation of cell migration, epidermal growth factor receptor signaling pathway, regulation of heart contraction, positive regulation of protein kinase B signaling, blastocyst growth, positive regulation of smooth muscle cell proliferation, positive regulation of keratinocyte migration, wound healing, spreading of epidermal cells, positive …	integral component of plasma membrane, cell surface, integral component of membrane, extracellular region, extracellular space	protein binding, growth factor activity, heparin binding, epidermal growth factor receptor binding
Slco1c1	solute carrier organic anion transporter family, member 1c1	0.766043	7.23295	1	7.61597	6.84992	0.766043	3092	2515	6	58807	protein-coding	organic anion transporter 2|organic anion transporter F|organic anion-transporting polypeptide 14|solute carrier family 21 (organic anion transporter), member 14|thyroxine transporter	MGI:MGI:1889679|Ensembl:ENSMUSG00000030235|Vega:OTTMUSG00000021195	sodium-independent organic anion transport, anion transmembrane transport, transport, bile acid metabolic process, bile acid and bile salt transport	integral component of plasma membrane, membrane	sodium-independent organic anion transmembrane transporter activity, transporter activity, bile acid transmembrane transporter activity, protein binding
Crb2	crumbs family member 2	0.764378	7.72689	1	8.10908	7.3447	0.764378	4352	3544	2	241324	protein-coding	crumbs homolog 2|crumbs-like protein 2	MGI:MGI:2679260|Ensembl:ENSMUSG00000035403|Vega:OTTMUSG00000012713	cardiovascular system development, negative regulation of endopeptidase activity, somitogenesis, positive regulation of epithelial to mesenchymal transition, positive regulation of BMP signaling pathway, mesoderm formation, maintenance of epithelial cell apical/basal polarity, response to stimulus, notochord formation	integral component of membrane, extracellular exosome, protein complex	protein binding, calcium ion binding, enzyme binding, aspartic-type endopeptidase inhibitor activity
Bdh1	3-hydroxybutyrate dehydrogenase, type 1	0.757595	4.64044	1	5.01924	4.26164	0.757595	511	418	16	71911	protein-coding	3-hydroxybutyrate dehydrogenase (heart, mitochondrial)|b-hydroxybutyrate dehydrogenase	MGI:MGI:1919161|Ensembl:ENSMUSG00000046598|Vega:OTTMUSG00000026185	metabolic process, oxidation-reduction process, response to estradiol, brain development, response to toxic substance, response to hormone, response to insulin, response to drug, liver development, response to nutrient, response to starvation, response to ethanol, response to cadmium ion, response to corticosterone, response to growth hormone, adipose tissue development	cytoplasm, nucleoplasm, mitochondrial inner membrane, mitochondrion, mitochondrial matrix	oxidoreductase activity, 3-hydroxybutyrate dehydrogenase activity, phospholipid binding
Hes5	hairy and enhancer of split 5 (Drosophila)	0.755434	8.84783	1	9.22555	8.47011	0.755434	9436	7732	4	15208	protein-coding	-	MGI:MGI:104876|Ensembl:ENSMUSG00000048001|Vega:OTTMUSG00000010459	negative regulation of transcription from RNA polymerase II promoter, regulation of transcription, DNA-templated, positive regulation of transcription from RNA polymerase II promoter, negative regulation of transcription, DNA-templated, negative regulation of neuron differentiation, positive regulation of transcription, DNA-templated, regulation of neurogenesis, camera-type eye development, prote…	nucleus, nucleoplasm	transcriptional repressor activity, RNA polymerase II core promoter proximal region sequence-specific binding, DNA binding, protein binding, protein dimerization activity, transcription factor binding, chromatin binding, double-stranded DNA binding
Trpm1	transient receptor potential cation channel, subfamily M, member 1	0.754116	5.80586	1	6.18291	5.4288	0.754116	1145	939	7	17364	protein-coding	long transient receptor potential channel 1|melastatin-1	MGI:MGI:1330305|Ensembl:ENSMUSG00000030523	visual perception, cellular response to light stimulus, signal transduction, transmembrane transport, cation transmembrane transport, calcium ion transmembrane transport, ion transport, G-protein coupled glutamate receptor signaling pathway, retinal rod cell development, calcium ion transport into cytosol	integral component of membrane, membrane, plasma membrane, intracellular, new growing cell tip	cation channel activity, calcium channel activity, ion channel activity
Trp53inp2	transformation related protein 53 inducible nuclear protein 2	0.753412	7.32045	1	7.69715	6.94374	0.753412	3271	2684	2	68728	protein-coding	diabetes and obesity-regulated protein|tumor protein p53 inducible nuclear protein 2	MGI:MGI:1915978|Ensembl:ENSMUSG00000038375|Vega:OTTMUSG00000016061	positive regulation of transcription, DNA-templated, autophagosome assembly, positive regulation of autophagy, macroautophagy, ubiquitin-dependent protein catabolic process, osteoblast differentiation, tissue homeostasis, negative regulation of cellular protein localization, transcription, DNA-templated	nucleus, cytosol, autophagosome, cytoplasmic vesicle, PML body	ubiquitin binding, protein binding
Slc25a29	solute carrier family 25 (mitochondrial carrier, palmitoylcarnitine transporter), member 29	0.75194	4.55601	1	4.93198	4.18004	0.75194	481	395	12	214663	protein-coding	carnitine/acylcarnitine translocase-like|mitochondrial carnitine/acylcarnitine carrier protein CACL|mitochondrial ornithine transporter 3|solute carrier family 25 member 29	MGI:MGI:2444911|Ensembl:ENSMUSG00000021265|Vega:OTTMUSG00000027570	acyl carnitine transport, acyl carnitine transmembrane transport	integral component of membrane, mitochondrial inner membrane, mitochondrion	acyl carnitine transmembrane transporter activity
Ifi30	interferon gamma inducible protein 30	0.75152	4.88701	1	5.26277	4.51125	0.75152	605	497	8	65972	protein-coding	gamma-interferon-inducible protein IP-30|lysosomal thio reductase IP30|lysosomal thiol reductase IP30	MGI:MGI:2137648|Ensembl:ENSMUSG00000031838	oxidation-reduction process, negative regulation of fibroblast proliferation, protein stabilization, antigen processing and presentation of exogenous peptide antigen via MHC class II, antigen processing and presentation of exogenous peptide antigen via MHC class I	cytoplasm, extracellular region, plasma membrane, lysosome, intracellular membrane-bounded organelle, cell junction	oxidoreductase activity, acting on a sulfur group of donors, disulfide oxidoreductase activity, protein binding
Col7a1	collagen, type VII, alpha 1	0.738117	4.54178	1	4.91084	4.17272	0.738117	474	393	9	12836	protein-coding	LC collagen|col7a1|long-chain collagen|procollagen, type VII, alpha 1	MGI:MGI:88462|Ensembl:ENSMUSG00000025650|Vega:OTTMUSG00000021336	cell adhesion, negative regulation of endopeptidase activity, endodermal cell differentiation	extracellular region, basement membrane, extracellular space, collagen trimer	protein binding, identical protein binding, serine-type endopeptidase inhibitor activity
Nr4a1	nuclear receptor subfamily 4, group A, member 1	0.732154	9.85839	1	10.2245	9.49231	0.732154	18858	15704	15	15370	protein-coding	hormone receptor|nuclear hormone receptor NUR/77|nuclear protein N10|orphan nuclear receptor HMR	MGI:MGI:1352454|Ensembl:ENSMUSG00000023034	regulation of transcription, DNA-templated, transcription from RNA polymerase II promoter, positive regulation of transcription from RNA polymerase II promoter, positive regulation of apoptotic process, positive regulation of transcription, DNA-templated, skeletal muscle cell differentiation, negative regulation of cell cycle, cellular response to fibroblast growth factor stimulus, apoptotic proc…	cytoplasm, nucleus, nucleoplasm, transcription factor complex, nuclear membrane	transcriptional activator activity, RNA polymerase II core promoter proximal region sequence-specific binding, DNA binding, transcription factor activity, sequence-specific DNA binding, protein binding, sequence-specific DNA binding, protein homodimerization activity, protein heterodimerization activity, zinc ion binding, RNA polymerase II transcription factor activity, ligand-activated sequence-…
Sv2b	synaptic vesicle glycoprotein 2 b	0.724106	6.20464	1	6.5667	5.84259	0.724106	1494	1251	7	64176	protein-coding	synaptic vesicle protein 2B	MGI:MGI:1927338|Ensembl:ENSMUSG00000053025	synaptic transmission, transmembrane transport, transport, neurotransmitter transport	integral component of membrane, membrane, cell junction, acrosomal vesicle, synaptic vesicle, synaptic vesicle membrane	transporter activity, transmembrane transporter activity, protein binding
Eno2	enolase 2, gamma neuronal	0.723867	6.50526	1	6.86719	6.14332	0.723867	1840	1541	6	13807	protein-coding	2-phospho-D-glycerate hydro-lyase|neural enolase|neuron-specific enolase	MGI:MGI:95394|Ensembl:ENSMUSG00000004267|Vega:OTTMUSG00000022240	glycolytic process	cytoplasm, extracellular space, neuronal cell body, extracellular exosome, intracellular, photoreceptor inner segment, perikaryon, phosphopyruvate hydratase complex, plasma membrane, myelin sheath	magnesium ion binding, phosphopyruvate hydratase activity
Pim1	proviral integration site 1	0.719542	5.3608	1	5.72057	5.00103	0.719542	831	698	17	18712	protein-coding	pim-1 oncogene|proto-oncogene serine/threonine-protein kinase pim-1	MGI:MGI:97584	protein autophosphorylation, protein phosphorylation, negative regulation of apoptotic process, negative regulation of sequence-specific DNA binding transcription factor activity, cell proliferation, regulation of mitotic cell cycle, positive regulation of cyclin-dependent protein serine/threonine kinase activity involved in G1/S transition of mitotic cell cycle, vitamin D receptor signaling path…	cytoplasm	protein serine/threonine kinase activity, transcription factor binding, protein kinase activity, ATP binding, manganese ion binding, ribosomal small subunit binding, protein binding
Cyp27a1	cytochrome P450, family 27, subfamily a, polypeptide 1	0.716801	6.89928	1	7.25768	6.54088	0.716801	2412	2030	1	104086	protein-coding	5-beta-cholestane-3-alpha,7-alpha,12-alpha-triol 27-hydroxylase|cholesterol 27 hydroxylase|cytochrome P-450C27/25|cytochrome P450, 27a1|sterol 27-hydroxylase|vitamin D(3) 25-hydroxylase	MGI:MGI:88594|Ensembl:ENSMUSG00000026170|Vega:OTTMUSG00000048252	oxidation-reduction process	mitochondrial inner membrane, mitochondrion	iron ion binding, oxidoreductase activity, acting on paired donors, with incorporation or reduction of molecular oxygen, heme binding, cholestanetriol 26-monooxygenase activity
Sphk2	sphingosine kinase 2	0.714643	4.80935	1	5.16667	4.45203	0.714643	566	477	7	56632	protein-coding	SK 2|SPK 2|Spk2, Sk2	MGI:MGI:1861380|Ensembl:ENSMUSG00000057342|Vega:OTTMUSG00000023186	phosphorylation, negative regulation of apoptotic process, positive regulation of cell proliferation, blood vessel development, cell proliferation, brain development, sphingosine biosynthetic process, lipid phosphorylation, sphingosine-1-phosphate signaling pathway, sphingosine metabolic process, sphinganine-1-phosphate biosynthetic process, female pregnancy	cytosol, membrane, lysosomal membrane	protein binding, ATP binding, kinase activity, sphinganine kinase activity, D-erythro-sphingosine kinase activity, sphingosine-1-phosphate receptor activity
Ier5	immediate early response 5	0.714185	7.70139	1	8.05848	7.3443	0.714185	4202	3543	1	15939	protein-coding	-	MGI:MGI:1337072|Ensembl:ENSMUSG00000056708|Vega:OTTMUSG00000049822	biological_process	cellular_component	molecular_function
Rassf1	Ras association (RalGDS/AF-6) domain family member 1	0.713089	6.23219	1	6.58873	5.87565	0.713089	1517	1280	9	56289	protein-coding	123F protein|RASSF1A tumor suppressor|Ras association (RalGDS/AF-6) domain family 1|protein 123F2|rassf1	MGI:MGI:1928386|Ensembl:ENSMUSG00000010067|Vega:OTTMUSG00000030554	signal transduction, cellular response to DNA damage stimulus, intracellular signal transduction, positive regulation of protein ubiquitination, negative regulation of cell cycle arrest, protein stabilization, cell cycle arrest, Ras protein signal transduction	cytoplasm, nucleus, plasma membrane, microtubule cytoskeleton, spindle pole, microtubule, microtubule organizing center	protein binding, identical protein binding, metal ion binding, protein N-terminus binding
Sbno2	strawberry notch homolog 2 (Drosophila)	0.712936	5.76204	1	6.11851	5.40557	0.712936	1095	924	10	216161	protein-coding	-	MGI:MGI:2448490|Ensembl:ENSMUSG00000035673	positive regulation of transcription from RNA polymerase II promoter, negative regulation of transcription, DNA-templated, cellular response to interleukin-6, transcription, DNA-templated, bone mineralization, cellular response to lipopolysaccharide, regulation of inflammatory response, osteoclast differentiation, macrophage activation involved in immune response, osteoclast fusion, bone trabecul…	cellular_component	protein binding
Kcnk1	potassium channel, subfamily K, member 1	0.709782	7.61838	1	7.97327	7.26349	0.709782	3961	3350	8	16525	protein-coding	inward rectifying potassium channel protein TWIK-1	MGI:MGI:109322|Ensembl:ENSMUSG00000033998	sodium ion transmembrane transport, potassium ion transmembrane transport, potassium ion transport, stabilization of membrane potential, regulation of resting membrane potential, response to nicotine	integral component of plasma membrane, integral component of membrane, membrane, synapse, dendrite, cytoplasmic membrane-bounded vesicle, cell junction, endosome, recycling endosome, apical plasma membrane, perikaryon, potassium channel complex, inward rectifier potassium channel complex, cytoplasm, brush border membrane	potassium channel activity, potassium ion leak channel activity, sodium channel activity, inward rectifier potassium channel activity
Hmgb2	high mobility group box 2	0.704482	4.75194	1	5.10418	4.3997	0.704482	542	460	8	97165	protein-coding	high mobility group protein 2	MGI:MGI:96157|Ensembl:ENSMUSG00000054717	regulation of transcription from RNA polymerase II promoter, positive regulation of transcription from RNA polymerase II promoter, defense response to Gram-negative bacterium, response to drug, negative regulation of transcription, DNA-templated, positive regulation of transcription, DNA-templated, regulation of neurogenesis, positive regulation of gene expression, response to lipopolysaccharide,…	cytoplasm, nucleus, extracellular space, perinuclear region of cytoplasm, protein complex, condensed chromosome, cell, nuclear chromatin	poly(A) RNA binding, DNA binding, transcription factor activity, sequence-specific DNA binding, transcription factor binding, protein domain specific binding, chromatin binding, transcription regulatory region DNA binding, double-stranded DNA binding, damaged DNA binding, RAGE receptor binding, drug binding, enhancer sequence-specific DNA binding, DNA binding, bending, supercoiled DNA binding, ch…
Tnxb	tenascin XB	0.699571	6.41423	1	6.76402	6.06445	0.699571	1713	1459	17	81877	protein-coding	-	MGI:MGI:1932137|Ensembl:ENSMUSG00000033327|Vega:OTTMUSG00000037253	extracellular matrix organization, single organismal cell-cell adhesion, cell-matrix adhesion, collagen fibril organization, extracellular fibril organization, triglyceride metabolic process, lipid metabolic process, collagen metabolic process, fatty acid metabolic process, elastic fiber assembly, regulation of JUN kinase activity	extracellular region, extracellular space, extracellular exosome, intracellular, proteinaceous extracellular matrix, extracellular matrix, fibrillar collagen trimer	protein binding, heparin binding, collagen binding
Rab6b	RAB6B, member RAS oncogene family	0.69704	7.1524	1	7.50092	6.80388	0.69704	2855	2436	9	270192	protein-coding	-	MGI:MGI:107283|Ensembl:ENSMUSG00000032549|Vega:OTTMUSG00000048481	signal transduction, intracellular protein transport, protein transport, small GTPase mediated signal transduction, retrograde transport, endosome to Golgi, nucleocytoplasmic transport, intra-Golgi vesicle-mediated transport, Rab protein signal transduction, retrograde vesicle-mediated transport, Golgi to ER	membrane, Golgi apparatus, intracellular, cytoplasmic membrane-bounded vesicle, Golgi membrane	protein binding, GTPase activity, GTP binding, myosin V binding
Abcb6	ATP-binding cassette, sub-family B (MDR/TAP), member 6	0.69189	4.86588	1	5.21182	4.51993	0.69189	584	500	1	74104	protein-coding	-	MGI:MGI:1921354|Ensembl:ENSMUSG00000026198|Vega:OTTMUSG00000034720	skin development, transmembrane transport, brain development, transport, heme transport, porphyrin-containing compound biosynthetic process	integral component of membrane, Golgi apparatus, endoplasmic reticulum, plasma membrane, extracellular exosome, mitochondrion, endosome, integral component of mitochondrial outer membrane, mitochondrial outer membrane, mitochondrial envelope	ATP binding, ATPase activity, heme binding, ATPase activity, coupled to transmembrane movement of substances, efflux transmembrane transporter activity, heme-transporting ATPase activity
Pisd-ps1	phosphatidylserine decarboxylase, pseudogene 1	0.689977	7.6033	1	7.94829	7.25832	0.689977	3893	3338	11	236604	pseudo	phosphatidylserine decarboxylase pseudogene	MGI:MGI:3842428	NA	NA	NA
Errfi1	ERBB receptor feedback inhibitor 1	0.680876	7.30234	1	7.64278	6.9619	0.680876	3150	2718	4	74155	protein-coding	mitogen-inducible gene 6 protein homolog	MGI:MGI:1921405|Ensembl:ENSMUSG00000028967|Vega:OTTMUSG00000010157	stress-activated protein kinase signaling cascade, lung epithelium development, negative regulation of protein autophosphorylation, negative regulation of peptidyl-tyrosine phosphorylation, negative regulation of epidermal growth factor receptor signaling pathway, lung alveolus development, lung vasculature development, regulation of keratinocyte differentiation, negative regulation of epidermal …	cytoplasm, nucleus, cytosol, extrinsic component of cytoplasmic side of plasma membrane, plasma membrane	protein binding, protein kinase binding, kinase binding, SH3 domain binding, small GTPase binding
Pacsin2	protein kinase C and casein kinase substrate in neurons 2	0.678837	4.60451	1	4.94393	4.26509	0.678837	485	419	15	23970	protein-coding	Syndapin II|syndapin 2|syndapin-2|syndapin-II	MGI:MGI:1345153|Ensembl:ENSMUSG00000016664	phosphorylation, signal transduction, cytoskeleton organization, negative regulation of endocytosis, membrane tubulation, protein localization to endosome, cell projection morphogenesis, caveola assembly, caveolin-mediated endocytosis	cytoplasm, nucleoplasm, cytosol, cell-cell junction, focal adhesion, extrinsic component of membrane, extracellular exosome, intracellular membrane-bounded organelle, early endosome, endosome, cytoskeleton, ruffle membrane, caveola, cytoplasmic vesicle membrane, recycling endosome membrane, membrane-bounded vesicle	protein binding, identical protein binding, kinase activity, cytoskeletal protein binding, phospholipid binding, lipid binding, phosphatidic acid binding
C2cd2l	C2 calcium-dependent domain containing 2-like	0.67752	5.90097	1	6.23973	5.56221	0.67752	1191	1030	9	71764	protein-coding	transmembrane protein 24	MGI:MGI:1919014|Ensembl:ENSMUSG00000032120	positive regulation of insulin secretion involved in cellular response to glucose stimulus	integral component of membrane	protein binding, insulin binding
Pitpnm1	phosphatidylinositol transfer protein, membrane-associated 1	0.674728	7.34472	1	7.68208	7.00735	0.674728	3237	2805	19	18739	protein-coding	drosophila retinal degeneration B homolog 1|pyk2 N-terminal domain-interacting receptor 2|retinal degeneration 9	MGI:MGI:1197524|Ensembl:ENSMUSG00000024851|Vega:OTTMUSG00000026157	protein transport, transport	cytoplasm, endoplasmic reticulum membrane, intracellular, midbody, lipid particle, cleavage furrow, Golgi cisterna membrane	metal ion binding, phospholipid binding, protein binding
Dynll1	dynein light chain LC8-type 1	0.673083	4.57734	1	4.91388	4.2408	0.673083	475	412	5	56455	protein-coding	8 kDa dynein light chain|8kD LC|8kDa LC|dynein, cytoplasmic, light chain 1|dynein, cytoplasmic, light peptide|mPIN|protein inhibitor of neuronal nitric oxide synthase|protein inhibitor of nitric oxide synthase	MGI:MGI:1861457|Ensembl:ENSMUSG00000009013|Vega:OTTMUSG00000014648	regulation of transcription, DNA-templated, microtubule-based movement, negative regulation of catalytic activity, apoptotic process, cilium morphogenesis, transcription, DNA-templated, microtubule-based process, negative regulation of nitric oxide biosynthetic process, negative regulation of phosphorylation, intraciliary retrograde transport, substantia nigra development, regulation of catalytic…	cytoplasm, nucleus, centrosome, cilium, COP9 signalosome, cytosol, membrane, extracellular exosome, mitochondrion, kinetochore, cytoskeleton, microtubule, microtubule associated complex, mitotic spindle, cytoplasmic dynein complex	protein binding, protein domain specific binding, protein C-terminus binding, enzyme inhibitor activity, motor activity, protein homodimerization activity, enzyme binding, nitric-oxide synthase regulator activity
Cyr61	cysteine rich protein 61	0.670155	12.2051	1	12.5402	11.87	0.670155	93887	81618	3	16007	protein-coding	3CH61|CCN family member 1|IBP-10|IGF-binding protein 10|IGFBP-10|cysteine-rich angiogenic inducer 61|insulin-like growth factor binding protein 10|insulin-like growth factor-binding protein 10|intermediate early	MGI:MGI:88613|Ensembl:ENSMUSG00000028195|Vega:OTTMUSG00000055191	positive regulation of transcription from RNA polymerase II promoter, chemotaxis, cell-cell signaling, signal transduction, extracellular matrix organization, positive regulation of apoptotic process, ventricular septum development, single organismal cell-cell adhesion, negative regulation of apoptotic process, cell adhesion, reactive oxygen species metabolic process, positive regulation of cell …	extracellular region, proteinaceous extracellular matrix, extracellular matrix	protein binding, integrin binding, heparin binding, insulin-like growth factor binding, extracellular matrix binding
Tomm6	translocase of outer mitochondrial membrane 6 homolog (yeast)	0.669743	5.08367	1	5.41854	4.7488	0.669743	674	586	17	66119	protein-coding	overexpressed breast tumor protein homolog|translocase of outer membrane 6 kDa subunit homolog	MGI:MGI:1913369	protein targeting to mitochondrion	mitochondrion, mitochondrial outer membrane translocase complex	molecular_function
Knop1	lysine rich nucleolar protein 1	0.667979	5.8948	1	6.22879	5.56081	0.667979	1182	1029	7	66356	protein-coding	protein C16orf88 homolog|testis-specific gene 118 protein	MGI:MGI:1913606|Ensembl:ENSMUSG00000030980|Vega:OTTMUSG00000025702	NULL	nucleolus	poly(A) RNA binding
Ppp1r1b	protein phosphatase 1, regulatory (inhibitor) subunit 1B	0.667488	5.72835	1	6.06209	5.3946	0.667488	1053	917	11	19049	protein-coding	dopamine- and cAMP-regulated neuronal phosphoprotein	MGI:MGI:94860|Ensembl:ENSMUSG00000061718|Vega:OTTMUSG00000002634	signal transduction, visual learning, intracellular signal transduction, transcription, DNA-templated, negative regulation of protein kinase activity, response to amphetamine, negative regulation of female receptivity	cytoplasm, nucleus, neuronal cell body	protein phosphatase inhibitor activity, protein serine/threonine phosphatase inhibitor activity, protein binding, D5 dopamine receptor binding, D1 dopamine receptor binding, D3 dopamine receptor binding, D2 dopamine receptor binding, D4 dopamine receptor binding
Fosb	FBJ osteosarcoma oncogene B	0.667263	11.8557	1	12.1894	11.5221	0.667263	73619	64127	7	14282	protein-coding	osteosarcoma oncoprotein B FosB	MGI:MGI:95575|Ensembl:ENSMUSG00000003545	regulation of transcription, DNA-templated, regulation of transcription from RNA polymerase II promoter, positive regulation of transcription from RNA polymerase II promoter, cellular response to calcium ion, response to mechanical stimulus, response to progesterone, response to drug, response to corticosterone, female pregnancy, transcription from RNA polymerase II promoter, response to cAMP, re…	nucleus	transcriptional activator activity, RNA polymerase II core promoter proximal region sequence-specific binding, DNA binding, transcription factor activity, sequence-specific DNA binding, sequence-specific DNA binding, RNA polymerase II core promoter proximal region sequence-specific DNA binding, double-stranded DNA binding
Gas1	growth arrest specific 1	0.66663	9.47433	1	9.80764	9.14101	0.66663	14126	12310	13	14451	protein-coding	-	MGI:MGI:95655|Ensembl:ENSMUSG00000052957|Vega:OTTMUSG00000033412	cellular response to vascular endothelial growth factor stimulus, negative regulation of mitotic cell cycle, negative regulation of protein processing, regulation of ER to Golgi vesicle-mediated transport	NA	protein binding
6430548M08Rik	RIKEN cDNA 6430548M08 gene	0.661886	5.61272	1	5.94366	5.28178	0.661886	970	848	8	234797	protein-coding	-	MGI:MGI:2443793|Ensembl:ENSMUSG00000031824|Vega:OTTMUSG00000023422	biological_process	cellular_component	molecular_function
Lgmn	legumain	0.657766	7.17709	1	7.50597	6.8482	0.657766	2865	2512	12	19141	protein-coding	asparaginyl endopeptidase|preprolegumain|protease, cysteine 1|protease, cysteine, 1	MGI:MGI:1330838|Ensembl:ENSMUSG00000021190|Vega:OTTMUSG00000023302	proteolysis, receptor catabolic process, negative regulation of neuron apoptotic process, proteolysis involved in cellular protein catabolic process, negative regulation of multicellular organism growth, response to acidic pH, vacuolar protein processing, renal system process, negative regulation of ERBB signaling pathway	extracellular exosome, lysosome, late endosome, apical part of cell, lysosomal lumen	cysteine-type endopeptidase activity, peptidase activity
Creg1	cellular repressor of E1A-stimulated genes 1	0.656421	5.70062	1	6.02884	5.37241	0.656421	1029	903	1	433375	protein-coding	-	MGI:MGI:1344382|Ensembl:ENSMUSG00000040713|Vega:OTTMUSG00000021575	regulation of transcription, DNA-templated, oxidation-reduction process, regulation of growth	extracellular space, extracellular exosome, transcription factor complex	transcription factor binding, oxidoreductase activity, FMN binding
Unc80	unc-80 homolog (C. elegans)	0.654463	5.09559	1	5.42282	4.76835	0.654463	676	594	1	329178	protein-coding	NALCN channel associated protein|mUNC-80	MGI:MGI:2652882|Ensembl:ENSMUSG00000055567|Vega:OTTMUSG00000026091	biological_process	cellular_component	molecular_function
Idi1	isopentenyl-diphosphate delta isomerase	0.650427	6.27016	1	6.59537	5.94495	0.650427	1524	1343	13	319554	protein-coding	IPP isomerase 1|IPPI1|isopentenyl pyrophosphate isomerase 1	MGI:MGI:2442264|Ensembl:ENSMUSG00000058258|Vega:OTTMUSG00000040098	isoprenoid biosynthetic process	peroxisome	hydrolase activity, isopentenyl-diphosphate delta-isomerase activity, magnesium ion binding, manganese ion binding
Synm	synemin, intermediate filament protein	0.647663	5.76943	1	6.09326	5.4456	0.647663	1076	950	7	233335	protein-coding	synm	MGI:MGI:2661187|Ensembl:ENSMUSG00000030554	biological_process	membrane, costamere, Z disc, intermediate filament, adherens junction, neurofilament cytoskeleton	protein binding, structural constituent of cytoskeleton, structural constituent of muscle, vinculin binding, structural molecule activity, protein binding, bridging, intermediate filament binding
Adipor1	adiponectin receptor 1	0.641055	7.1368	1	7.45732	6.81627	0.641055	2770	2457	1	72674	protein-coding	progestin and adipoQ receptor family member I	MGI:MGI:1919924	G-protein coupled receptor signaling pathway, hormone-mediated signaling pathway, adiponectin-activated signaling pathway, glucose homeostasis, regulation of lipid metabolic process, regulation of glucose metabolic process, fatty acid oxidation, negative regulation of cell growth, positive regulation of JAK-STAT cascade, leptin-mediated signaling pathway, positive regulation of insulin receptor s…	integral component of membrane, membrane, plasma membrane, intrinsic component of plasma membrane	protein binding, receptor activity, protein kinase binding, identical protein binding, protein heterodimerization activity, metal ion binding, adiponectin binding, adipokinetic hormone receptor activity
Wdr90	WD repeat domain 90	0.63954	5.25095	1	5.57072	4.93118	0.63954	749	665	17	106618	protein-coding	-	MGI:MGI:1921267|Ensembl:ENSMUSG00000073434|Vega:OTTMUSG00000042163	biological_process	cellular_component	protein binding, molecular_function
Asah1	N-acylsphingosine amidohydrolase 1	0.638522	6.64274	1	6.962	6.32348	0.638522	1965	1746	8	11886	protein-coding	ACDase|acid CDase|acylsphingosine deacylase	MGI:MGI:1277124|Ensembl:ENSMUSG00000031591|Vega:OTTMUSG00000022574	lipid metabolic process	extracellular space, extracellular exosome, lysosome	ceramidase activity
Pigk	phosphatidylinositol glycan anchor biosynthesis, class K	0.637686	4.33272	1	4.65156	4.01387	0.637686	396	352	3	329777	protein-coding	GPI transamidase|PIG-K|phosphatidylinositol-glycan biosynthesis class K protein	MGI:MGI:1913863|Ensembl:ENSMUSG00000039047|Vega:OTTMUSG00000031801	C-terminal protein lipidation, proteolysis, protein localization to cell surface, attachment of GPI anchor to protein	membrane, GPI-anchor transamidase complex	cysteine-type peptidase activity, peptidase activity, GPI-anchor transamidase activity, protein binding
Vat1	vesicle amine transport protein 1 homolog (T californica)	0.632196	5.99914	1	6.31524	5.68304	0.632196	1255	1120	11	26949	protein-coding	membrane protein of cholinergic synaptic vesicles	MGI:MGI:1349450|Ensembl:ENSMUSG00000034993|Vega:OTTMUSG00000002873	oxidation-reduction process, negative regulation of mitochondrial fusion	extracellular exosome, mitochondrial outer membrane	zinc ion binding, oxidoreductase activity
Peg13	paternally expressed 13	0.631232	5.37337	1	5.68899	5.05775	0.631232	813	726	15	353342	ncRNA	-	MGI:MGI:2663476|Ensembl:ENSMUSG00000106847	NA	NA	NA
Olfm2	olfactomedin 2	0.630845	7.36933	1	7.68475	7.05391	0.630845	3243	2897	9	244723	protein-coding	olfactomedin-2	MGI:MGI:3045350|Ensembl:ENSMUSG00000032172	visual perception, locomotory behavior, protein secretion, positive regulation of smooth muscle cell differentiation	cytoplasm, nucleus, extracellular region, cell junction, synaptic membrane, AMPA glutamate receptor complex	protein binding
Abca9	ATP-binding cassette, sub-family A (ABC1), member 9	0.629475	4.4044	1	4.71914	4.08967	0.629475	415	371	11	217262	protein-coding	ATP-binding cassette transporter sub-family A member 9	MGI:MGI:2386796|Ensembl:ENSMUSG00000041797|Vega:OTTMUSG00000003233	metabolic process, lipid transport, transmembrane transport	integral component of membrane, mitochondrion	ATP binding, ATPase activity, ATPase activity, coupled to transmembrane movement of substances
Sox9	SRY (sex determining region Y)-box 9	0.628844	9.23818	1	9.5526	8.92375	0.628844	11837	10589	11	20682	protein-coding	SRY-box containing gene 9	MGI:MGI:98371|Ensembl:ENSMUSG00000000567|Vega:OTTMUSG00000003313	negative regulation of transcription from RNA polymerase II promoter, hair follicle development, regulation of transcription, DNA-templated, regulation of transcription from RNA polymerase II promoter, transcription from RNA polymerase II promoter, cell differentiation, somatic stem cell population maintenance, regulation of cell proliferation, positive regulation of transcription from RNA polyme…	nucleus, nucleoplasm, transcription factor complex, protein complex, nuclear transcription factor complex	RNA polymerase II transcription factor activity, sequence-specific DNA binding, transcriptional activator activity, RNA polymerase II core promoter proximal region sequence-specific binding, DNA binding, transcription factor activity, sequence-specific DNA binding, protein binding, protein kinase activity, sequence-specific DNA binding, protein heterodimerization activity, chromatin binding, tran…
Tmsb4x	thymosin, beta 4, X chromosome	0.627344	6.69386	1	7.00753	6.38018	0.627344	2028	1816	X	19241	protein-coding	prothymosin beta 4|t beta 4	MGI:MGI:99510|Ensembl:ENSMUSG00000049775|Vega:OTTMUSG00000019572	regulation of cell migration, positive regulation of transcription, DNA-templated, actin filament organization, sequestering of actin monomers, positive regulation of smooth muscle cell migration, positive regulation of smooth muscle cell differentiation, osteoblast differentiation	nucleus, cytosol, cytoskeleton	protein binding, actin monomer binding
Nsf	N-ethylmaleimide sensitive fusion protein	0.627109	6.11758	1	6.43114	5.80403	0.627109	1360	1218	11	18195	protein-coding	N-ethylmaleimide sensitive factor|N-ethylmaleimide-sensitive fusion protein|NEM-sensitive fusion protein|suppressor of K(+) transport growth defect 2|vesicular-fusion protein NSF	MGI:MGI:104560|Ensembl:ENSMUSG00000034187|Vega:OTTMUSG00000003022	metabolic process, Golgi to plasma membrane protein transport, intracellular protein transport, potassium ion transport, positive regulation of protein catabolic process, intra-Golgi vesicle-mediated transport, positive regulation of receptor recycling, Golgi vesicle docking	cytoplasm, plasma membrane, extracellular exosome, myelin sheath, lysosomal membrane, Golgi stack	protein binding, ATP binding, protein kinase binding, metal ion binding, protein complex binding, PDZ domain binding, syntaxin binding, ATPase activity, coupled, syntaxin-1 binding
Zfp703	zinc finger protein 703	0.62618	4.61889	1	4.93198	4.3058	0.62618	481	431	8	353310	protein-coding	ES neuronal differentiation 2|zinc finger elbow-related proline domain protein 1	MGI:MGI:2662729|Ensembl:ENSMUSG00000085795	regulation of transcription, DNA-templated, negative regulation of transcription, DNA-templated, regulation of cell cycle, positive regulation of cell proliferation, regulation of transforming growth factor beta receptor signaling pathway, mammary gland epithelial cell differentiation, positive regulation of mammary gland epithelial cell proliferation, cellular response to estradiol stimulus, pos…	cytoplasm, nucleus, nuclear matrix, protein complex	nucleic acid binding, metal ion binding, repressing transcription factor binding, protein binding
Chdh	choline dehydrogenase	0.624124	4.6378	1	4.94986	4.32574	0.624124	487	437	14	218865	protein-coding	CDH|CHD	MGI:MGI:1860776|Ensembl:ENSMUSG00000015970|Vega:OTTMUSG00000027809	oxidation-reduction process, glycine betaine biosynthetic process from choline	mitochondrial inner membrane, mitochondrion	oxidoreductase activity, acting on CH-OH group of donors, flavin adenine dinucleotide binding, choline dehydrogenase activity, protein binding
Olfm1	olfactomedin 1	0.623705	5.20791	1	5.51976	4.89606	0.623705	723	649	2	56177	protein-coding	Noelin 1|Noelin 2|Pancortin 1-4|neuronal olfactomedin-related ER localized protein|olfactomedin related ER localized protein|olfactomedin-1	MGI:MGI:1860437|Ensembl:ENSMUSG00000026833|Vega:OTTMUSG00000011625	negative regulation of neuron migration, positive regulation of gene expression, negative regulation of gene expression, positive regulation of epithelial to mesenchymal transition, cardiac epithelial to mesenchymal transition, protein oligomerization, regulation of beta-amyloid formation, negative regulation of beta-amyloid formation, atrioventricular valve formation, regulation of axon extensio…	extracellular space, synaptic membrane, AMPA glutamate receptor complex, endoplasmic reticulum, neuronal cell body, axon, cell junction, perikaryon, axonal growth cone	protein binding, beta-amyloid binding
Mt3	metallothionein 3	0.622683	5.15767	1	5.46901	4.84633	0.622683	698	627	8	17751	protein-coding	GIF|MT-III|growth inhibitory factor|metallothionein-III	MGI:MGI:97173|Ensembl:ENSMUSG00000031760	cellular zinc ion homeostasis, negative regulation of transcription, DNA-templated, positive regulation of transcription, DNA-templated, response to oxidative stress, protein import into nucleus, translocation, positive regulation of gene expression, negative regulation of apoptotic process, cellular response to drug, negative regulation of reactive oxygen species metabolic process, positive regu…	nucleus, perinuclear region of cytoplasm, intracellular, inclusion body, synaptic vesicle, cytoplasm, extracellular space, plasma membrane, ribosome, microtubule, axon, dendritic spine, mitochondrial outer membrane, rough endoplasmic reticulum, postsynaptic density, astrocyte projection, astrocyte end-foot	protein kinase activator activity, metal ion binding, zinc ion binding, copper ion binding, drug binding, cysteine-type endopeptidase inhibitor activity involved in apoptotic process, cadmium ion binding, protein binding
Syngr2	synaptogyrin 2	0.621939	4.5377	1	4.84867	4.22673	0.621939	454	408	11	20973	protein-coding	-	MGI:MGI:1328324|Ensembl:ENSMUSG00000048277|Vega:OTTMUSG00000003678	protein targeting	integral component of membrane, membrane, extracellular exosome, synaptic vesicle, neuromuscular junction, synaptic vesicle membrane	protein binding
Plin4	perilipin 4	0.621724	4.40828	1	4.71914	4.09742	0.621724	415	373	17	57435	protein-coding	adipocyte protein S3-12|plasma membrane associated protein, S3-12	MGI:MGI:1929709|Ensembl:ENSMUSG00000002831|Vega:OTTMUSG00000046184	NULL	cytoplasm, plasma membrane, lipid particle	NA
Bax	BCL2-associated X protein	0.620729	4.85885	1	5.16921	4.54849	0.620729	567	510	7	12028	protein-coding	-	MGI:MGI:99702|Ensembl:ENSMUSG00000003873	cerebral cortex development, homeostasis of number of cells within a tissue, protein homooligomerization, negative regulation of peptidyl-serine phosphorylation, kidney development, post-embryonic development, neuron migration, cellular response to DNA damage stimulus, positive regulation of apoptotic process, negative regulation of cell proliferation, retina development in camera-type eye, activ…	cytoplasm, nucleus, integral component of membrane, cytosol, membrane, endoplasmic reticulum, endoplasmic reticulum membrane, extracellular exosome, intracellular, nuclear envelope, mitochondrion, mitochondrial outer membrane, mitochondrial membrane, Bcl-2 family protein complex, pore complex, mitochondrial permeability transition pore complex, BAX complex, perinuclear region of cytoplasm	protein binding, identical protein binding, protein homodimerization activity, protein heterodimerization activity, lipid binding, BH3 domain binding, channel activity, protein complex binding, heat shock protein binding, chaperone binding, BH domain binding
Ifrd1	interferon-related developmental regulator 1	0.62029	6.71084	1	7.02098	6.40069	0.62029	2047	1842	12	15982	protein-coding	TPA-induced sequence 7|nerve growth factor-inducible protein PC4	MGI:MGI:1316717	positive regulation of transcription from RNA polymerase II promoter, striated muscle tissue development, positive regulation of sequence-specific DNA binding transcription factor activity, skeletal muscle tissue regeneration, negative regulation of axon extension, muscle cell differentiation, negative regulation of collateral sprouting	cytoplasm, nucleus	RNA polymerase II sequence-specific DNA binding transcription factor binding, binding
Dnm1	dynamin 1	0.610736	5.93194	1	6.23731	5.62657	0.610736	1189	1077	2	13429	protein-coding	-	MGI:MGI:107384|Ensembl:ENSMUSG00000026825|Vega:OTTMUSG00000012945	receptor-mediated endocytosis, metabolic process, adult locomotory behavior, endocytosis, sensory perception of sound, endosome organization, toxin transport, protein tetramerization, clathrin-mediated endocytosis, synaptic transmission, GABAergic, receptor internalization, G-protein coupled receptor internalization, positive regulation of synaptic vesicle recycling	extracellular exosome, myelin sheath, microtubule, photoreceptor inner segment, membrane coat, cytoplasm, Golgi apparatus, synapse, protein complex, synaptic vesicle, varicosity	poly(A) RNA binding, protein binding, protein dimerization activity, protein kinase binding, identical protein binding, GTPase activity, GTP binding, protein C-terminus binding, protein complex binding, nitric-oxide synthase binding, D2 dopamine receptor binding
Ccng1	cyclin G1	0.609659	5.8359	1	6.14073	5.53107	0.609659	1112	1008	11	12450	protein-coding	cyclin-G	MGI:MGI:102890|Ensembl:ENSMUSG00000020326|Vega:OTTMUSG00000005434	cell division, regulation of cell cycle, mitotic nuclear division	nucleus	protein binding
Lipa	lysosomal acid lipase A	0.607355	5.11272	1	5.4164	4.80905	0.607355	673	611	19	16889	protein-coding	acid cholesteryl ester hydrolase|cholesteryl esterase|lipase A|lysosomal acid lipase 1|sterol esterase	MGI:MGI:96789|Ensembl:ENSMUSG00000024781	homeostasis of number of cells within a tissue, inflammatory response, lung development, cell proliferation, lipid catabolic process, cytokine production, cell morphogenesis, lipid metabolic process, tissue remodeling, fatty acid metabolic process, sterol metabolic process	extracellular exosome, lysosome	hydrolase activity, acting on ester bonds, lipase activity, sterol esterase activity
Ssh2	slingshot homolog 2 (Drosophila)	0.606452	4.78221	1	5.08543	4.47898	0.606452	535	486	11	237860	protein-coding	SSH-like protein 2|slingshot 2L|slingshot-like 2	MGI:MGI:2679255|Ensembl:ENSMUSG00000037926|Vega:OTTMUSG00000006248	actin cytoskeleton organization, protein dephosphorylation, regulation of lamellipodium assembly, regulation of actin polymerization or depolymerization, regulation of axonogenesis, peptidyl-tyrosine dephosphorylation, dephosphorylation	cytoplasm, extracellular space, focal adhesion, cytoskeleton	actin binding, protein tyrosine/serine/threonine phosphatase activity, phosphoprotein phosphatase activity, DNA binding, protein tyrosine phosphatase activity, phosphatase activity
P4htm	prolyl 4-hydroxylase, transmembrane (endoplasmic reticulum)	0.605436	5.201	1	5.50372	4.89828	0.605436	715	650	9	74443	protein-coding	HIF-PH4|HIF-prolyl hydroxylase 4|HPH-4|P4H-TM|hypoxia-inducible factor prolyl hydroxylase 4	MGI:MGI:1921693|Ensembl:ENSMUSG00000006675|Vega:OTTMUSG00000050767	oxidation-reduction process, regulation of erythrocyte differentiation	integral component of membrane, cellular_component, endoplasmic reticulum membrane	iron ion binding, oxidoreductase activity, acting on paired donors, with incorporation or reduction of molecular oxygen, oxidoreductase activity, oxidoreductase activity, acting on paired donors, with incorporation or reduction of molecular oxygen, 2-oxoglutarate as one donor, and incorporation of one atom each of oxygen into both donors, L-ascorbic acid binding
Irs2	insulin receptor substrate 2	0.604645	4.47137	1	4.7737	4.16905	0.604645	431	392	8	384783	protein-coding	4PS	MGI:MGI:109334|Ensembl:ENSMUSG00000038894	positive regulation of B cell proliferation, positive regulation of cell proliferation, insulin receptor signaling pathway, positive regulation of cell migration, cell proliferation, negative regulation of B cell apoptotic process, brain development, mammary gland development, positive regulation of insulin secretion, cellular response to insulin stimulus, positive regulation of glucose import, r…	cytosol, plasma membrane	protein binding, protein kinase binding, signal transducer activity, insulin receptor binding, phosphatidylinositol 3-kinase binding, protein domain specific binding, protein phosphatase binding, 14-3-3 protein binding
Galnt18	UDP-N-acetyl-alpha-D-galactosamine:polypeptide N-acetylgalactosaminyltransferase 18	0.603446	7.01456	1	7.31628	6.71284	0.603446	2512	2287	7	233733	protein-coding	UDP-GalNAc:polypeptide N-acetylgalactosaminyltransferase-like protein 4|UDP-N-acetyl-alpha-D-galactosamine:polypeptide N-acetylgalactosaminyltransferase-like 4|galNAc-T-like protein 4|galNAc-T18|mpp-GalNAc-T18(O18)|polypeptide GalNAc transferase 18|polypeptide GalNAc transferase-like protein 4|pp-GaNTase-like protein 4|protein-UDP acetylgalactosaminyltransferase-like protein 4|putative polypeptid…	MGI:MGI:2446239|Ensembl:ENSMUSG00000038296|Vega:OTTMUSG00000024317	protein glycosylation, biological_process	integral component of membrane, cellular_component, Golgi membrane	molecular_function, metal ion binding, carbohydrate binding, polypeptide N-acetylgalactosaminyltransferase activity, transferase activity, transferring glycosyl groups
Id4	inhibitor of DNA binding 4	0.601273	5.28922	1	5.58985	4.98858	0.601273	759	692	13	15904	protein-coding	inhibitor of differentiation 4	MGI:MGI:99414|Ensembl:ENSMUSG00000021379	negative regulation of transcription from RNA polymerase II promoter, positive regulation of transcription from RNA polymerase II promoter, cellular protein localization, negative regulation of transcription, DNA-templated, negative regulation of neuron differentiation, positive regulation of cell proliferation, G1/S transition of mitotic cell cycle, central nervous system myelination, circadian …	cytoplasm, nucleus	protein binding, protein dimerization activity, RNA polymerase II transcription factor binding
Chn1	chimerin 1	0.599201	6.41647	1	6.71607	6.11687	0.599201	1657	1513	2	108699	protein-coding	A-chimaerin|N-chimerin|NC|alpha-chimerin|alpha1 chimaerin|alpha2 chimaerin|alpha3-chimerin|chimaerin|chimerin (chimaerin) 1|rho GTPase-activating protein 2	MGI:MGI:1915674|Ensembl:ENSMUSG00000056486|Vega:OTTMUSG00000013428	signal transduction, positive regulation of GTPase activity, intracellular signal transduction, ephrin receptor signaling pathway, regulation of GTPase activity, regulation of axonogenesis, motor neuron axon guidance	intracellular	protein binding, GTPase activator activity, metal ion binding, ephrin receptor binding
Myl12a	myosin, light chain 12A, regulatory, non-sarcomeric	0.598696	6.20621	1	6.50555	5.90686	0.598696	1432	1308	17	67268	protein-coding	NMDA receptor-interacting protein|brain specific myosin regulatory light chain	MGI:MGI:1914518|Ensembl:ENSMUSG00000024048|Vega:OTTMUSG00000033039	protein targeting to plasma membrane, regulation of cell shape	stress fiber, extracellular exosome, Z disc, myosin II complex, protein complex	protein binding, calcium ion binding, glutamate receptor binding
Spata13	spermatogenesis associated 13	0.590601	4.95791	1	5.25321	4.6626	0.590601	601	552	14	219140	protein-coding	APC-stimulated guanine nucleotide exchange factor 2|asef2	MGI:MGI:104838|Ensembl:ENSMUSG00000021990|Vega:OTTMUSG00000035020	regulation of cell migration, positive regulation of GTPase activity, filopodium assembly, cell migration, intracellular signal transduction, lamellipodium assembly, regulation of Rho protein signal transduction	cytoplasm, lamellipodium, nucleoplasm, filopodium, ruffle membrane	protein binding, guanyl-nucleotide exchange factor activity, Rho guanyl-nucleotide exchange factor activity, Rac guanyl-nucleotide exchange factor activity
Ppp1r13b	protein phosphatase 1, regulatory (inhibitor) subunit 13B	0.589832	4.99618	1	5.2911	4.70127	0.589832	617	567	12	21981	protein-coding	protein phosphatase 1 regulatory subunit 13B|transformation related protein 53 binding protein 2|tumor protein p53 binding protein, 2|tumor protein p53-binding protein, 2	MGI:MGI:1336199|Ensembl:ENSMUSG00000021285	negative regulation of cell cycle, intrinsic apoptotic signaling pathway by p53 class mediator	cytoplasm, nucleus, nucleoplasm, plasma membrane	protein binding, transcription factor binding
Kif5a	kinesin family member 5A	0.58536	5.1344	1	5.42708	4.84172	0.58536	678	625	10	16572	protein-coding	NKHC|kinesin heavy chain neuron-specific 1|neuronal kinesin heavy chain	MGI:MGI:109564|Ensembl:ENSMUSG00000074657	metabolic process, microtubule-based movement	perinuclear region of cytoplasm, kinesin complex, microtubule, membrane	protein binding, ATP binding, microtubule binding, microtubule motor activity
Stmn1	stathmin 1	0.585298	7.75307	1	8.04572	7.46042	0.585298	4165	3840	4	16765	protein-coding	leukemia associated phosphoprotein p18|leukemia-associated gene protein|leukemia-associated phosphoprotein p18|metablastin|oncoprotein 18|phosphoprotein p19|prosolin	MGI:MGI:96739|Ensembl:ENSMUSG00000028832|Vega:OTTMUSG00000010830	mitotic spindle organization, neuron projection development, axonogenesis, negative regulation of microtubule polymerization, microtubule depolymerization, regulation of microtubule polymerization or depolymerization, positive regulation of cellular component movement, response to virus, brain development	cytoplasm, cytosol, membrane, extracellular exosome, intracellular, neuron projection, microtubule	protein binding, tubulin binding
Tph2	tryptophan hydroxylase 2	0.584023	5.42334	1	5.71536	5.13133	0.584023	828	764	10	216343	protein-coding	neuronal tryptophan hydroxylase|tryptophan 5-monooxygenase 2	MGI:MGI:2651811|Ensembl:ENSMUSG00000006764|Vega:OTTMUSG00000020904	metabolic process, oxidation-reduction process, aromatic amino acid family metabolic process, serotonin biosynthetic process, serotonin biosynthetic process from tryptophan, response to nutrient levels, response to glucocorticoid, response to estrogen, response to calcium ion, response to activity, cellular response to lithium ion, circadian rhythm	neuron projection	monooxygenase activity, iron ion binding, amino acid binding, tryptophan 5-monooxygenase activity, oxidoreductase activity, acting on paired donors, with incorporation or reduction of molecular oxygen, reduced pteridine as one donor, and incorporation of one atom of oxygen
Id1	inhibitor of DNA binding 1	0.583768	8.16929	1	8.46118	7.87741	0.583768	5555	5127	2	15901	protein-coding	inhibitor of differentiation 1	MGI:MGI:96396|Ensembl:ENSMUSG00000042745|Vega:OTTMUSG00000015813	negative regulation of transcription from RNA polymerase II promoter, negative regulation of transcription, DNA-templated, negative regulation of apoptotic process, negative regulation of sequence-specific DNA binding transcription factor activity, heart development, circadian rhythm, protein destabilization, transcription, DNA-templated, negative regulation of osteoblast differentiation, regulat…	cytoplasm, nucleus, nucleoplasm, Golgi apparatus, centrosome	transcription factor activity, sequence-specific DNA binding, protein binding, protein dimerization activity, protein homodimerization activity, protein C-terminus binding, transcription factor binding, protein N-terminus binding, proteasome binding
Cfl1	cofilin 1, non-muscle	0.582272	9.00323	1	9.29436	8.71209	0.582272	9897	9144	19	12631	protein-coding	cofilin, non-muscle isoform|n-cofilin	MGI:MGI:101757	NA	NA	NA
Man2b1	mannosidase 2, alpha B1	0.579051	6.58548	1	6.87501	6.29596	0.579051	1850	1713	8	17159	protein-coding	lysosomal acid alpha-mannosidase|mannosidase alpha class 2B member 1|mannosidase alpha-B	MGI:MGI:107286|Ensembl:ENSMUSG00000005142	learning or memory, carbohydrate metabolic process, protein deglycosylation, cellular protein modification process, mannose metabolic process	extracellular space, extracellular exosome, lysosome, vacuolar membrane	zinc ion binding, carbohydrate binding, catalytic activity, hydrolase activity, hydrolyzing O-glycosyl compounds, alpha-mannosidase activity, mannosidase activity, mannose binding
Tgfb3	transforming growth factor, beta 3	0.576084	5.90116	1	6.1892	5.61312	0.576084	1150	1067	12	21809	protein-coding	-	MGI:MGI:98727|Ensembl:ENSMUSG00000021253	positive regulation of transcription from RNA polymerase II promoter, in utero embryonic development, positive regulation of apoptotic process, positive regulation of transcription, DNA-templated, negative regulation of cell proliferation, cell growth, organ morphogenesis, positive regulation of epithelial to mesenchymal transition, transforming growth factor beta receptor signaling pathway, resp…	extracellular space, proteinaceous extracellular matrix, extracellular matrix, nucleus, cytoplasm, cell surface, neuronal cell body, T-tubule, secretory granule	growth factor activity, identical protein binding, cytokine activity, type II transforming growth factor beta receptor binding, type III transforming growth factor beta receptor binding, transforming growth factor beta binding, type I transforming growth factor beta receptor binding, protein binding, protein heterodimerization activity
Rab3a	RAB3A, member RAS oncogene family	0.575814	5.17281	1	5.46072	4.88491	0.575814	694	644	8	19339	protein-coding	-	MGI:MGI:97843|Ensembl:ENSMUSG00000031840|Vega:OTTMUSG00000016949	post-embryonic development, signal transduction, neuromuscular synaptic transmission, intracellular protein transport, protein transport, small GTPase mediated signal transduction, axonogenesis, lung development, nucleocytoplasmic transport, mitochondrion organization, synaptic vesicle exocytosis, Rab protein signal transduction, respiratory system process, vesicle docking involved in exocytosis,…	membrane, plasma membrane, intracellular, axon, endosome, acrosomal vesicle, terminal bouton, synaptic vesicle, extracellular vesicle, secretory granule membrane, cytosol, protein complex, intracellular organelle	protein binding, GTPase activity, GTP binding, myosin V binding, protein C-terminus binding, ATPase binding, ATPase activator activity, GTPase binding
Aldh5a1	aldhehyde dehydrogenase family 5, subfamily A1	0.571481	7.34462	1	7.63036	7.05888	0.571481	3123	2907	13	214579	protein-coding	NAD(+)-dependent succinic semialdehyde dehydrogenase|aldehyde dehydrogenase 1, mitochondrial|aldehyde dehydrogenase family 5 member A1|aldehyde dehydrogenase family 5, subfamily A1	MGI:MGI:2441982|Ensembl:ENSMUSG00000035936|Vega:OTTMUSG00000000603	metabolic process, post-embryonic development, glutathione metabolic process, oxidation-reduction process, central nervous system development, glucose metabolic process, protein homotetramerization, glutamate metabolic process, respiratory electron transport chain, neurotransmitter catabolic process, acetate metabolic process, succinate metabolic process, glutamine metabolic process, glycerophosp…	mitochondrion	aldehyde dehydrogenase (NAD) activity, oxidoreductase activity, succinate-semialdehyde dehydrogenase (NAD+) activity, succinate-semialdehyde dehydrogenase [NAD(P)+] activity, NAD binding, carboxylic acid binding
Tma7	translational machinery associated 7 homolog (S. cerevisiae)	0.570323	5.58217	1	5.86733	5.297	0.570323	920	857	9	66167	protein-coding	coiled-coil domain containing 72|coiled-coil domain-containing protein 72	MGI:MGI:1913417	biological_process	cellular_component	molecular_function
Crocc	ciliary rootlet coiled-coil, rootletin	0.569207	6.78147	1	7.06608	6.49687	0.569207	2112	1969	4	230872	protein-coding	ciliary rootlet coiled-coil protein|crocc	MGI:MGI:3529431|Ensembl:ENSMUSG00000040860|Vega:OTTMUSG00000010088	photoreceptor cell maintenance, protein localization, cell cycle, cell projection organization, centrosome organization, epithelial structure maintenance, protein localization to organelle, centriole-centriole cohesion, ciliary basal body organization, establishment of organelle localization	cytoplasm, centrosome, plasma membrane, extracellular exosome, actin cytoskeleton, centriole, photoreceptor inner segment, ciliary rootlet	protein binding, kinesin binding, actin binding, structural molecule activity
Rpl37	ribosomal protein L37	0.562481	5.67427	1	5.95551	5.39303	0.562481	978	916	15	67281	protein-coding	-	MGI:MGI:1914531|Ensembl:ENSMUSG00000041841	translation	intracellular, ribosome	metal ion binding, structural constituent of ribosome, rRNA binding
Mlec	malectin	0.561576	8.79609	1	9.07687	8.5153	0.561576	8512	7978	5	109154	protein-coding	-	MGI:MGI:1924015|Ensembl:ENSMUSG00000048578|Vega:OTTMUSG00000014632	carbohydrate metabolic process	integral component of membrane, membrane, endoplasmic reticulum, endoplasmic reticulum membrane	enzyme binding, carbohydrate binding
Mknk2	MAP kinase-interacting serine/threonine kinase 2	0.558578	8.04439	1	8.32368	7.7651	0.558578	5050	4743	10	17347	protein-coding	G protein-coupled receptor kinase 7|MAP kinase signal-integrating kinase 2	MGI:MGI:894279|Ensembl:ENSMUSG00000020190|Vega:OTTMUSG00000054816	peptidyl-serine phosphorylation, protein autophosphorylation, protein phosphorylation, intracellular signal transduction, hemopoiesis, extrinsic apoptotic signaling pathway in absence of ligand, regulation of translation, cellular response to arsenic-containing substance	cytoplasm, nucleus, nucleoplasm, nucleolus, PML body	protein binding, protein serine/threonine kinase activity, protein kinase activity, ATP binding, metal ion binding, calmodulin binding, calmodulin-dependent protein kinase activity, calcium-dependent protein serine/threonine kinase activity
Serpinh1	serine (or cysteine) peptidase inhibitor, clade H, member 1	0.556933	7.49513	1	7.7736	7.21666	0.556933	3449	3243	7	12406	protein-coding	47 kDa heat shock protein|beta enolase repressor factor 1|collagen binding protein 1|colligin|serine (or cysteine) proteinase inhibitor, clade H (heat shock protein 47), member 1|serine (or cysteine) proteinase inhibitor, clade H (heat shock protein 47), member 2|serine protease inhibitor J6	MGI:MGI:88283|Ensembl:ENSMUSG00000070436	negative regulation of endopeptidase activity, collagen fibril organization, protein maturation, collagen biosynthetic process, chondrocyte development involved in endochondral bone morphogenesis	cytoplasm, endoplasmic reticulum, extracellular exosome, membrane raft, endoplasmic reticulum lumen, endoplasmic reticulum-Golgi intermediate compartment	poly(A) RNA binding, protein binding, unfolded protein binding, serine-type endopeptidase inhibitor activity, collagen binding
Gla	galactosidase, alpha	0.556534	4.81255	1	5.09081	4.53428	0.556534	537	505	X	11605	protein-coding	alpha-D-galactosidase A|alpha-D-galactoside galactohydrolase|melibiase	MGI:MGI:1347344|Ensembl:ENSMUSG00000031266|Vega:OTTMUSG00000019384	carbohydrate metabolic process, oligosaccharide metabolic process, glycoside catabolic process, glycosylceramide catabolic process	cytoplasm, extracellular region, Golgi apparatus, extracellular exosome, lysosome	protein homodimerization activity, receptor binding, catalytic activity, alpha-galactosidase activity, hydrolase activity, hydrolyzing O-glycosyl compounds, protein binding, galactoside binding
Casp3	caspase 3	0.552555	4.57873	1	4.85501	4.30245	0.552555	456	430	8	12367	protein-coding	SREBP cleavage activity 1|apopain|caspase 3, apoptosis related cysteine protease|cysteine protease CPP32|protein Yama	MGI:MGI:107739	cellular response to DNA damage stimulus, proteolysis, protein processing, negative regulation of apoptotic process, negative regulation of cell cycle, cell fate commitment, neuron differentiation, apoptotic process, heart development, sensory perception of sound, erythrocyte differentiation, response to wounding, execution phase of apoptosis, neuron apoptotic process, B cell homeostasis, respons…	cytoplasm, nucleus, cytosol, membrane raft, death-inducing signaling complex	protein binding, cysteine-type endopeptidase activity, cysteine-type peptidase activity, serine-type endopeptidase activity, peptidase activity, cysteine-type endopeptidase activity involved in apoptotic process, aspartic-type endopeptidase activity, cyclin-dependent protein serine/threonine kinase inhibitor activity, cysteine-type endopeptidase activity involved in execution phase of apoptosis, …
Gpr179	G protein-coupled receptor 179	0.549755	7.03853	1	7.31341	6.76365	0.549755	2507	2369	11	217143	protein-coding	GPR158-like 1 receptor	MGI:MGI:2443409|Ensembl:ENSMUSG00000070337|Vega:OTTMUSG00000002518	visual perception, protein localization to plasma membrane, G-protein coupled receptor signaling pathway	integral component of membrane, plasma membrane, dendrite terminus	protein binding, G-protein coupled receptor activity
Dalrd3	DALR anticodon binding domain containing 3	0.54944	6.16382	1	6.43854	5.8891	0.54944	1367	1292	9	67789	protein-coding	-	MGI:MGI:1915039|Ensembl:ENSMUSG00000019039|Vega:OTTMUSG00000050765	biological_process, arginyl-tRNA aminoacylation, tRNA aminoacylation for protein translation	cellular_component	nucleotide binding, ATP binding, arginine-tRNA ligase activity, aminoacyl-tRNA ligase activity, protein binding
Rps16	ribosomal protein S16	0.549388	7.37129	1	7.64598	7.09659	0.549388	3157	2984	7	20055	protein-coding	-	MGI:MGI:98118|Ensembl:ENSMUSG00000037563|Vega:OTTMUSG00000022980	translation, rRNA processing, maturation of SSU-rRNA from tricistronic rRNA transcript (SSU-rRNA, 5.8S rRNA, LSU-rRNA), ribosomal small subunit biogenesis	focal adhesion, membrane, extracellular exosome, ribosome, small ribosomal subunit, cytosolic small ribosomal subunit	RNA binding, poly(A) RNA binding, structural constituent of ribosome, protein binding
Ankrd6	ankyrin repeat domain 6	0.547415	5.09918	1	5.37289	4.82548	0.547415	653	618	4	140577	protein-coding	diversin	MGI:MGI:2154278|Ensembl:ENSMUSG00000040183|Vega:OTTMUSG00000004975	positive regulation of Wnt signaling pathway, planar cell polarity pathway, positive regulation of JNK cascade, negative regulation of canonical Wnt signaling pathway	cytoplasm, nucleus	protein binding
Ttyh3	tweety homolog 3 (Drosophila)	0.5472	10.0547	1	10.3283	9.78108	0.5472	20265	19184	5	78339	protein-coding	-	MGI:MGI:1925589|Ensembl:ENSMUSG00000036565|Vega:OTTMUSG00000054833	chloride transport, chloride transmembrane transport	integral component of membrane, plasma membrane, extracellular exosome, chloride channel complex	intracellular calcium activated chloride channel activity, chloride channel activity
Skil	SKI-like	0.547001	5.78585	1	6.05935	5.51235	0.547001	1051	995	3	20482	protein-coding	ski-related oncogene|ski/sno related	MGI:MGI:106203|Ensembl:ENSMUSG00000027660|Vega:OTTMUSG00000027813	negative regulation of transcription from RNA polymerase II promoter, blastocyst formation, positive regulation of extrinsic apoptotic signaling pathway via death domain receptors, transforming growth factor beta receptor signaling pathway, skeletal muscle tissue development, positive regulation of axonogenesis, cell cycle arrest, lymphocyte homeostasis, lens fiber cell differentiation, negative …	cytoplasm, nucleus, protein complex, PML body, acrosomal vesicle	transcriptional repressor activity, RNA polymerase II core promoter proximal region sequence-specific binding, protein binding, protein domain specific binding, chromatin binding, RNA polymerase II core promoter proximal region sequence-specific DNA binding, transcription corepressor activity, protein complex binding, SMAD binding
Cdh23	cadherin 23 (otocadherin)	0.546455	5.47995	1	5.75318	5.20672	0.546455	850	805	10	22295	protein-coding	age related hearing loss 1|bobby|bustling|modifier of deaf waddler|otocadherin|waltzer	MGI:MGI:1890219|Ensembl:ENSMUSG00000012819|Vega:OTTMUSG00000017511	photoreceptor cell maintenance, inner ear morphogenesis, cytosolic calcium ion homeostasis, cell adhesion, inner ear receptor stereocilium organization, calcium ion transport, homophilic cell adhesion via plasma membrane adhesion molecules, sensory perception of sound, auditory receptor cell differentiation, locomotory behavior, inner ear development, sensory perception of light stimulus, equilib…	centrosome, integral component of membrane, cytosol, membrane, synapse, plasma membrane, photoreceptor inner segment, stereocilium, stereocilium bundle tip, kinocilium	protein binding, calcium ion binding
Cbx7	chromobox 7	0.545293	6.3857	1	6.65835	6.11305	0.545293	1592	1509	15	52609	protein-coding	chromobox homolog 7	MGI:MGI:1196439|Ensembl:ENSMUSG00000053411|Vega:OTTMUSG00000017275	negative regulation of transcription from RNA polymerase II promoter, sebaceous gland development, transcription, DNA-templated, chromatin modification, response to drug	cytoplasm, nucleus, nucleoplasm, nuclear chromatin, heterochromatin, PcG protein complex, PRC1 complex	chromatin binding, methylated histone binding, single-stranded RNA binding, protein binding
Strbp	spermatid perinuclear RNA binding protein	0.545181	7.18317	1	7.45576	6.91058	0.545181	2767	2623	2	20744	protein-coding	-	MGI:MGI:104626|Ensembl:ENSMUSG00000026915	spermatid development, multicellular organismal development, mechanosensory behavior	cytoplasm, nucleus, microtubule cytoskeleton	poly(A) RNA binding, double-stranded RNA binding, single-stranded RNA binding, protein binding
Gfra2	glial cell line derived neurotrophic factor family receptor alpha 2	0.544582	7.54822	1	7.82051	7.27593	0.544582	3563	3379	14	14586	protein-coding	GDNF receptor alpha-2|GDNF receptor beta|GDNFR-alpha-2|GDNFR-beta|GFR alpha 2|GFR alpha-2|NRTNR-alpha|NTNR-alpha|TGF-beta-related neurotrophic factor receptor 2|neurturin receptor alpha	MGI:MGI:1195462|Ensembl:ENSMUSG00000022103	transmembrane receptor protein tyrosine kinase signaling pathway, nervous system development, positive regulation of serine phosphorylation of STAT3 protein, negative regulation of protein autophosphorylation, glial cell-derived neurotrophic factor receptor signaling pathway	plasma membrane, anchored component of membrane	glial cell-derived neurotrophic factor receptor activity
Hk1	hexokinase 1	0.540739	7.40277	1	7.67314	7.1324	0.540739	3217	3059	10	15275	protein-coding	HK I|downeast anemia|hexokinase type I|hexokinase, tumor isozyme	MGI:MGI:96103|Ensembl:ENSMUSG00000037012|Vega:OTTMUSG00000034151	carbohydrate metabolic process, carbohydrate phosphorylation, glycolytic process, positive regulation of mitophagy, establishment of protein localization to mitochondrion, maintenance of protein location in mitochondrion, glucose 6-phosphate metabolic process, cellular glucose homeostasis, canonical glycolysis	cilium, cytosol, mitochondrion, membrane raft, mitochondrial outer membrane, sperm principal piece	protein binding, ATP binding, glucose binding, phosphotransferase activity, alcohol group as acceptor, glucokinase activity, hexokinase activity, fructokinase activity, mannokinase activity
Sgcb	sarcoglycan, beta (dystrophin-associated glycoprotein)	0.538648	7.19631	1	7.46563	6.92698	0.538648	2786	2653	5	24051	protein-coding	43 kDa dystrophin-associated glycoprotein|43DAG|sarcoglycan, beta (43kD dystrophin-associated glycoprotein)	MGI:MGI:1346523|Ensembl:ENSMUSG00000029156|Vega:OTTMUSG00000055946	muscle organ development, cardiac muscle cell development, muscle fiber development, membrane organization, vascular smooth muscle cell development	cytoplasm, integral component of plasma membrane, integral component of membrane, sarcolemma, cytoskeleton, dystrophin-associated glycoprotein complex, dystroglycan complex, sarcoglycan complex	NA
Lpar1	lysophosphatidic acid receptor 1	0.538133	5.54232	1	5.81138	5.27325	0.538133	885	843	4	14745	protein-coding	G-protein coupled receptor 26|LPA receptor 1|endothelial differentiation lysophosphatidic acid G-protein-coupled receptor 2|lysophosphatidic acid receptor Edg-2|rec1.3	MGI:MGI:108429|Ensembl:ENSMUSG00000038668|Vega:OTTMUSG00000007519	activation of MAPK activity, positive regulation of MAPK cascade, negative regulation of neuron projection development, G-protein coupled receptor signaling pathway, regulation of cell shape, cell chemotaxis, adenylate cyclase-inhibiting G-protein coupled receptor signaling pathway, positive regulation of stress fiber assembly, bleb assembly, activation of phospholipase C activity, positive regul…	integral component of plasma membrane, cell surface, integral component of membrane, endocytic vesicle, cytosol, plasma membrane, endosome, cytoplasm, dendritic spine, neuron projection, neuronal cell body, dendritic shaft	protein binding, G-protein coupled receptor activity, PDZ domain binding, lysophosphatidic acid binding, lysophosphatidic acid receptor activity, phospholipid binding, G-protein alpha-subunit binding
Mt1	metallothionein 1	0.537349	8.39227	1	8.66094	8.12359	0.537349	6380	6081	8	17748	protein-coding	metallothionein-I	MGI:MGI:97171|Ensembl:ENSMUSG00000031765	cellular zinc ion homeostasis, negative regulation of neuron apoptotic process, cellular response to zinc ion, negative regulation of growth, nitric oxide mediated signal transduction, detoxification of copper ion, cellular metal ion homeostasis, cellular response to chromate, response to zinc ion	cytoplasm, nucleus, cytosol, perinuclear region of cytoplasm, lysosome	metal ion binding, zinc ion binding, copper ion binding
Gt(ROSA)26Sor	gene trap ROSA 26, Philippe Soriano	0.537193	6.02813	1	6.29673	5.75953	0.537193	1239	1181	6	14910	ncRNA	beta geo	MGI:MGI:104735|Ensembl:ENSMUSG00000086429	NA	NA	NA
Nfkbiz	nuclear factor of kappa light polypeptide gene enhancer in B cells inhibitor, zeta	0.537074	8.88491	1	9.15345	8.61637	0.537074	8976	8557	16	80859	protein-coding	I-kappa-B-zeta|IL-1 inducible nuclear ankyrin-repeat protein|IkappaB-zeta|ikB-zeta|ikappaBzeta|molecule possessing ankyrin repeats induced by lipopolysaccharide|molecule possessing ankyrin-repeats induced by lipopolysaccharide|nuclear factor of kappa light polypeptide gene enhancer in B-cells inhibitor, zeta	MGI:MGI:1931595|Ensembl:ENSMUSG00000035356|Vega:OTTMUSG00000019996	regulation of transcription from RNA polymerase II promoter, inflammatory response, transcription, DNA-templated	nucleus	protein binding, transcription cofactor activity
Vash1	vasohibin 1	0.53507	5.21382	1	5.48135	4.94628	0.53507	704	672	12	238328	protein-coding	-	MGI:MGI:2442543	negative regulation of angiogenesis, positive regulation of gene expression, angiogenesis, response to wounding, negative regulation of endothelial cell proliferation, cell cycle arrest, regulation of cellular senescence, negative regulation of endothelial cell migration, regulation of angiogenesis, negative regulation of blood vessel endothelial cell migration, negative regulation of lymphangiog…	cytoplasm, endoplasmic reticulum, extracellular space, apical part of cell	molecular_function, protein binding
Lcmt2	leucine carboxyl methyltransferase 2	0.535033	4.91436	1	5.18188	4.64684	0.535033	572	546	2	329504	protein-coding	p21WAF1/CIP1 promoter-interacting protein|tRNA wybutosine-synthesizing protein 4 homolog|tRNA yW-synthesizing protein 4 homolog|tRNA(Phe) (7-(3-amino-3-(methoxycarbonyl)propyl)wyosine(37)-N)-methoxycarbonyltransferase|tRNA(Phe) (7-(3-amino-3-carboxypropyl)wyosine(37)-O)-methyltransferase	MGI:MGI:1353659|Ensembl:ENSMUSG00000074890|Vega:OTTMUSG00000015970	methylation, tRNA methylation, C-terminal protein methylation, wybutosine biosynthetic process	cytosol	methyltransferase activity, tRNA methyltransferase activity, S-adenosylmethionine-dependent methyltransferase activity, protein C-terminal carboxyl O-methyltransferase activity, protein binding
Aen	apoptosis enhancing nuclease	0.533245	5.00802	1	5.27464	4.7414	0.533245	610	583	7	68048	protein-coding	interferon stimulated exonuclease gene 20-like 1|interferon-stimulated 20 kDa exonuclease-like 1	MGI:MGI:1915298|Ensembl:ENSMUSG00000030609|Vega:OTTMUSG00000025063	intrinsic apoptotic signaling pathway in response to DNA damage by p53 class mediator, nucleic acid phosphodiester bond hydrolysis, response to ionizing radiation	nucleus, nucleoplasm, nucleolus, nuclear membrane	nucleic acid binding, exonuclease activity, protein binding
Plxnc1	plexin C1	0.532487	7.97363	1	8.23987	7.70739	0.532487	4765	4557	10	54712	protein-coding	viral-encoded semaphorin protein receptor|virus-encoded semaphorin protein receptor	MGI:MGI:1890127|Ensembl:ENSMUSG00000074785|Vega:OTTMUSG00000042667	regulation of cell migration, signal transduction, semaphorin-plexin signaling pathway involved in axon guidance, regulation of axon extension involved in axon guidance, branchiomotor neuron axon guidance	integral component of plasma membrane, membrane, semaphorin receptor complex	protein binding, semaphorin receptor activity
Elovl5	ELOVL family member 5, elongation of long chain fatty acids (yeast)	0.529521	8.58933	1	8.85409	8.32457	0.529521	7294	6990	9	68801	protein-coding	3-keto acyl-CoA synthase Elovl5|ELOVL FA elongase 5|ELOVL fatty acid elongase 5|fatty acid elongase 1|homolog of yeast long chain polyunsaturated fatty acid elongation enzyme|very-long-chain 3-oxoacyl-CoA synthase 5	MGI:MGI:1916051|Ensembl:ENSMUSG00000032349|Vega:OTTMUSG00000022986	very long-chain fatty acid biosynthetic process, fatty acid elongation, monounsaturated fatty acid, fatty acid elongation, polyunsaturated fatty acid, unsaturated fatty acid biosynthetic process	integral component of membrane, membrane, endoplasmic reticulum, endoplasmic reticulum membrane, neuronal cell body, dendrite, dendritic tree	fatty acid elongase activity, protein binding
P4ha2	procollagen-proline, 2-oxoglutarate 4-dioxygenase (proline 4-hydroxylase), alpha II polypeptide	0.529123	4.99104	1	5.2556	4.72648	0.529123	602	577	11	18452	protein-coding	4-PH alpha-2|Prolyl 4-hydroxylase alpha IIa subunit|procollagen-proline,2-oxoglutarate-4-dioxygenase subunit alpha-2	MGI:MGI:894286|Ensembl:ENSMUSG00000018906|Vega:OTTMUSG00000005665	oxidation-reduction process, peptidyl-proline hydroxylation to 4-hydroxy-L-proline	cytoplasm, nucleus, endoplasmic reticulum, intracellular membrane-bounded organelle, procollagen-proline 4-dioxygenase complex, endoplasmic reticulum lumen, collagen trimer, integral component of membrane	protein binding, procollagen-proline 4-dioxygenase activity, oxidoreductase activity, acting on single donors with incorporation of molecular oxygen, incorporation of two atoms of oxygen, iron ion binding, oxidoreductase activity, acting on paired donors, with incorporation or reduction of molecular oxygen, oxidoreductase activity, L-ascorbic acid binding
Ndufa4	NADH dehydrogenase (ubiquinone) 1 alpha subcomplex, 4	0.528849	5.44219	1	5.70662	5.17777	0.528849	823	789	6	17992	protein-coding	CI-MLRQ|NADH dehydrogenase (ubiquinone) 1 alpha subcomplex, 4 (9 kDa, MLRQ)|NADH dehydrogenase [ubiquinone] 1 alpha subcomplex subunit 4|NADH-ubiquinone oxidoreductase MLRQ subunit|complex I-MLRQ	MGI:MGI:107686|Ensembl:ENSMUSG00000029632|Vega:OTTMUSG00000057021	hydrogen ion transmembrane transport, oxidation-reduction process	mitochondrion, extracellular exosome, mitochondrial respiratory chain complex IV, mitochondrial inner membrane	protein binding, cytochrome-c oxidase activity, protein complex binding
Flt1	FMS-like tyrosine kinase 1	0.525767	9.81846	1	10.0813	9.55557	0.525767	17077	16408	5	14254	protein-coding	embryonic receptor kinase 2|tyrosine-protein kinase receptor FLT|vascular endothelial growth factor receptor-1|vascular permeability factor receptor	MGI:MGI:95558|Ensembl:ENSMUSG00000029648|Vega:OTTMUSG00000021385	protein phosphorylation, transmembrane receptor protein tyrosine kinase signaling pathway, peptidyl-tyrosine phosphorylation, cell migration, positive regulation of cell migration, protein autophosphorylation, positive regulation of MAP kinase activity, positive regulation of MAPK cascade, positive regulation of phosphatidylinositol 3-kinase signaling, monocyte chemotaxis, positive regulation of …	membrane, integral component of plasma membrane, focal adhesion, receptor complex, plasma membrane	protein binding, protein kinase activity, ATP binding, protein tyrosine kinase activity, transmembrane receptor protein tyrosine kinase activity, vascular endothelial growth factor-activated receptor activity, growth factor binding, VEGF-A-activated receptor activity, VEGF-B-activated receptor activity, placental growth factor-activated receptor activity, identical protein binding
Atp6v0b	ATPase, H+ transporting, lysosomal V0 subunit B	0.525601	6.72106	1	6.98386	6.45826	0.525601	1995	1917	4	114143	protein-coding	23 kDa subunit of V-ATPase|ATPase, H+ transporting, V0 subunit B|ATPase, H+ transporting, lysosomal (vacuolar proton pump)|ATPase, H+ transporting, lysosomal 21kDa, V0 subunit B|V-ATPase 21 kDa proteolipid subunit|lysosomal 21kDa|vacuolar proton pump 21 kDa proteolipid subunit	MGI:MGI:1890510|Ensembl:ENSMUSG00000033379|Vega:OTTMUSG00000008663	vacuolar acidification, ATP hydrolysis coupled proton transport, proton transport	integral component of membrane, endosome, vacuolar proton-transporting V-type ATPase, V0 domain, vacuolar proton-transporting V-type ATPase complex, proton-transporting two-sector ATPase complex, proton-transporting domain	hydrogen ion transmembrane transporter activity, hydrogen-exporting ATPase activity, phosphorylative mechanism, proton-transporting ATPase activity, rotational mechanism
Clstn3	calsyntenin 3	0.522688	4.59367	1	4.85501	4.33232	0.522688	456	439	6	232370	protein-coding	alc-beta|alcadein-beta	MGI:MGI:2178323|Ensembl:ENSMUSG00000008153|Vega:OTTMUSG00000022801	regulation of cell growth, homophilic cell adhesion via plasma membrane adhesion molecules, synapse assembly, positive regulation of synapse assembly, synaptic transmission, glutamatergic, positive regulation of synaptic transmission, synaptic transmission, GABAergic, positive regulation of protein localization to synapse	cell surface, integral component of membrane, membrane, extracellular exosome, protein complex, postsynaptic membrane, neuronal postsynaptic density, endoplasmic reticulum membrane, Golgi membrane	protein binding, calcium ion binding
Bzw2	basic leucine zipper and W2 domains 2	0.520124	5.436	1	5.69606	5.17594	0.520124	817	788	12	66912	protein-coding	brain development-related molecule 2	MGI:MGI:1914162|Ensembl:ENSMUSG00000020547	cell differentiation, biological_process, nervous system development	membrane	protein binding, molecular_function, binding
Rims2	regulating synaptic membrane exocytosis 2	0.517639	5.40331	1	5.66212	5.14449	0.517639	798	771	15	116838	protein-coding	RIM 2|Rab3 interacting protein 1|Rab3 interacting protein 2|rab-3-interacting protein 2|rab3-interacting protein 2|synaptic exocytosis regulator 2|synaptotagmin 3, related sequence	MGI:MGI:2152972	regulation of membrane potential, intracellular protein transport, calcium ion-dependent exocytosis, insulin secretion, neurotransmitter secretion, calcium ion-dependent exocytosis of neurotransmitter, positive regulation of dendrite extension, cAMP-mediated signaling, regulation of exocytosis, positive regulation of gene expression, positive regulation of excitatory postsynaptic potential, posit…	extracellular exosome, intracellular, presynaptic active zone, neuron projection, cell junction	protein binding, metal ion binding, ion channel binding, Rab GTPase binding
Id2	inhibitor of DNA binding 2	0.516424	8.60632	1	8.86453	8.34811	0.516424	7347	7105	12	15902	protein-coding	inhibitor of differentiation 2	MGI:MGI:96397|Ensembl:ENSMUSG00000020644	negative regulation of transcription from RNA polymerase II promoter, negative regulation of transcription, DNA-templated, negative regulation of neuron differentiation, positive regulation of transcription, DNA-templated, positive regulation of gene expression, neuron fate commitment, metanephros development, negative regulation of gene expression, positive regulation of cell cycle arrest, negat…	cytoplasm, nucleus, centrosome, nucleoplasm, cytosol, protein complex, microtubule cytoskeleton	protein binding, protein dimerization activity, ion channel binding
Paqr7	progestin and adipoQ receptor family member VII	0.515511	5.66645	1	5.9242	5.40869	0.515511	957	926	4	71904	protein-coding	PPAR-gamma-induced liver protein|mPR alpha	MGI:MGI:1919154|Ensembl:ENSMUSG00000037348	oogenesis, multicellular organismal development, steroid hormone mediated signaling pathway, response to steroid hormone	integral component of membrane, plasma membrane	steroid hormone receptor activity, steroid binding
Armc6	armadillo repeat containing 6	0.514678	4.82269	1	5.08003	4.56535	0.514678	533	516	8	76813	protein-coding	-	MGI:MGI:1924063|Ensembl:ENSMUSG00000002343|Vega:OTTMUSG00000022201	hematopoietic progenitor cell differentiation	cellular_component	protein binding, molecular_function, binding
Rps6	ribosomal protein S6	0.513929	7.89297	1	8.14993	7.636	0.513929	4477	4337	4	20104	protein-coding	phosphoprotein NP33	MGI:MGI:98159	translation, glucose homeostasis, rRNA processing, positive regulation of apoptotic process, TOR signaling, ribosomal small subunit biogenesis	intracellular, ribosome, small ribosomal subunit, nucleus, cytoplasm, membrane, nucleolus, ribonucleoprotein complex, dendrite, cytoplasmic ribonucleoprotein granule, cell body	protein binding, structural constituent of ribosome, protein kinase binding, poly(A) RNA binding
Tpd52	tumor protein D52	0.513031	6.94133	1	7.19784	6.68481	0.513031	2314	2243	3	21985	protein-coding	-	MGI:MGI:107749|Ensembl:ENSMUSG00000027506|Vega:OTTMUSG00000027689	B cell differentiation, positive regulation of cell proliferation	cytoplasm, endoplasmic reticulum, perinuclear region of cytoplasm, integral component of membrane	protein binding, calcium ion binding, protein homodimerization activity, protein heterodimerization activity
Tgm2	transglutaminase 2, C polypeptide	0.511955	4.99242	1	5.2484	4.73644	0.511955	599	581	2	21817	protein-coding	C polypeptide|TG C|TG(C)|TGC|TGase C|TGase-2|protein-glutamine-gamma-glutamyltransferase|tissue transglutaminase|transglutaminase C|transglutaminase-2	MGI:MGI:98731|Ensembl:ENSMUSG00000037820|Vega:OTTMUSG00000015888	positive regulation of apoptotic process, G-protein coupled receptor signaling pathway, peptide cross-linking, apoptotic cell clearance, branching involved in salivary gland morphogenesis, positive regulation of cell adhesion, phospholipase C-activating G-protein coupled receptor signaling pathway, negative regulation of endoplasmic reticulum calcium ion concentration, positive regulation of mito…	cytoplasm, cytosol, focal adhesion, membrane, endoplasmic reticulum, extracellular exosome, mitochondrion, proteinaceous extracellular matrix, intrinsic component of plasma membrane	calcium ion binding, GTP binding, protein-glutamine gamma-glutamyltransferase activity, transaminase activity, protein binding
Ankrd52	ankyrin repeat domain 52	0.508857	7.18032	1	7.43475	6.9259	0.508857	2727	2651	10	237615	protein-coding	PP6-ARS-C|serine/threonine-protein phosphatase 6 regulatory subunit ARS-C	MGI:MGI:2444029|Ensembl:ENSMUSG00000014498|Vega:OTTMUSG00000035846	biological_process	cellular_component	protein binding, molecular_function
Cfp	complement factor properdin	0.508801	4.38619	1	4.64059	4.13179	0.508801	393	382	X	18636	protein-coding	complement factor P|properdin factor, complement	MGI:MGI:97545|Ensembl:ENSMUSG00000001128|Vega:OTTMUSG00000017182	complement activation, alternative pathway	extracellular region, extracellular matrix	NA
Stac2	SH3 and cysteine rich domain 2	0.508667	6.74606	1	7.0004	6.49173	0.508667	2018	1962	11	217154	protein-coding	SRC homology 3 and cysteine-rich domain-containing protein 2	MGI:MGI:2144518|Ensembl:ENSMUSG00000017400|Vega:OTTMUSG00000002905	biological_process, intracellular signal transduction	cellular_component, intracellular	protein binding, molecular_function, metal ion binding
Gdf11	growth differentiation factor 11	0.50782	5.35857	1	5.61248	5.10466	0.50782	771	750	10	14561	protein-coding	GDF-11|bone morphogenetic protein 11	MGI:MGI:1338027	ureteric bud development, anterior/posterior pattern specification, negative regulation of cell proliferation, metanephros development, organ morphogenesis, skeletal system development, regulation of apoptotic process, cell maturation, positive regulation of pathway-restricted SMAD protein phosphorylation, growth, regulation of MAPK cascade, cell development, SMAD protein signal transduction, pal…	extracellular space, protein complex	protein binding, growth factor activity, cytokine activity, transforming growth factor beta receptor binding
Hmgcs1	3-hydroxy-3-methylglutaryl-Coenzyme A synthase 1	0.50664	7.1628	1	7.41612	6.90948	0.50664	2692	2621	13	208715	protein-coding	3-hydroxy-3-methylglutaryl coenzyme A synthase|HMG-CoA synthase	MGI:MGI:107592|Ensembl:ENSMUSG00000093930	metabolic process, cholesterol biosynthetic process, isoprenoid biosynthetic process, male gonad development, response to vitamin E, cellular response to organic cyclic compound, brain development, response to organic cyclic compound, response to hormone, response to drug, liver development, response to organonitrogen compound, response to organic substance, response to gonadotropin, response to …	cytoplasm, nucleus, nucleoplasm, plasma membrane	catalytic activity, hydroxymethylglutaryl-CoA synthase activity, protein homodimerization activity, drug binding, isomerase activity, organic acid binding
Hmgcr	3-hydroxy-3-methylglutaryl-Coenzyme A reductase	0.505679	6.63382	1	6.88666	6.38098	0.505679	1865	1817	13	15357	protein-coding	3-hydroxy-3-methylglutaryl-CoA reductase|HMG-CoA reductase	MGI:MGI:96159|Ensembl:ENSMUSG00000021670|Vega:OTTMUSG00000035511	visual learning, oxidation-reduction process, cholesterol biosynthetic process, negative regulation of MAP kinase activity, isoprenoid biosynthetic process, protein tetramerization, coenzyme A metabolic process, negative regulation of apoptotic process, positive regulation of cell proliferation, aging, response to nutrient, response to ethanol, positive regulation of smooth muscle cell proliferat…	integral component of membrane, endoplasmic reticulum, endoplasmic reticulum membrane, intracellular, peroxisomal membrane, intracellular membrane-bounded organelle	NADP binding, NADPH binding, coenzyme binding, hydroxymethylglutaryl-CoA reductase (NADPH) activity, hydroxymethylglutaryl-CoA reductase activity, oxidoreductase activity, acting on the CH-OH group of donors, NAD or NADP as acceptor, protein binding, protein homodimerization activity, protein phosphatase 2A binding
Rundc3a	RUN domain containing 3A	0.504885	5.07558	1	5.32802	4.82314	0.504885	633	617	11	51799	protein-coding	Rap2 interacting protein 8|rap2-interacting protein 8	MGI:MGI:1858752|Ensembl:ENSMUSG00000006575|Vega:OTTMUSG00000002785	positive regulation of guanylate cyclase activity, positive regulation of cGMP biosynthetic process	cytosol, plasma membrane	protein binding, peptide hormone receptor binding, guanylate cyclase activator activity
Kctd20	potassium channel tetramerisation domain containing 20	0.504727	5.66882	1	5.92118	5.41646	0.504727	955	931	17	66989	protein-coding	potassium channel tetramerization domain containing 20	MGI:MGI:1914239|Ensembl:ENSMUSG00000005936|Vega:OTTMUSG00000031640	protein homooligomerization, positive regulation of phosphorylation	cytoplasm	protein binding
Mapre2	microtubule-associated protein, RP/EB family, member 2	0.504696	6.33448	1	6.58683	6.08213	0.504696	1515	1477	18	212307	protein-coding	APC-binding protein EB1|APC-binding protein EB2|T-cell activation protein, EB1 family, member 2|end-binding protein 2	MGI:MGI:106271|Ensembl:ENSMUSG00000024277|Vega:OTTMUSG00000028208	cell division, mitotic nuclear division	microtubule plus-end, cytoplasm, microtubule cytoskeleton	protein binding, microtubule binding
Srpr	signal recognition particle receptor ('docking protein')	0.504646	7.17713	1	7.42945	6.92481	0.504646	2717	2649	9	67398	protein-coding	DP-alpha|SR-alpha|docking protein alpha	MGI:MGI:1914648|Ensembl:ENSMUSG00000032042|Vega:OTTMUSG00000031587	metabolic process, intracellular protein transport, transport, SRP-dependent cotranslational protein targeting to membrane	membrane, extracellular exosome, signal recognition particle receptor complex, intracellular	poly(A) RNA binding, GTPase activity, GTP binding, signal recognition particle binding
Slc35f3	solute carrier family 35, member F3	0.503223	5.04881	1	5.30042	4.7972	0.503223	621	606	8	210027	protein-coding	-	MGI:MGI:2444426|Ensembl:ENSMUSG00000057060|Vega:OTTMUSG00000029955	thiamine transport	integral component of membrane, membrane, cellular_component	molecular_function
Emg1	EMG1 nucleolar protein homolog (S. cerevisiae)	0.502936	5.15418	1	5.40565	4.90271	0.502936	668	652	6	14791	protein-coding	18S rRNA (pseudouridine(1248)-N1)-methyltransferase|18S rRNA (pseudouridine-N1-)-methyltransferase NEP1|18S rRNA Psi1248 methyltransferase|gene rich cluster, C2f|nucleolar protein EMG1 homolog|probable ribosome biogenesis protein NEP1|protein C2f|ribosome biogenesis protein NEP1	MGI:MGI:1315195|Ensembl:ENSMUSG00000004268|Vega:OTTMUSG00000023581	blastocyst development, rRNA methylation, rRNA base methylation, nucleologenesis	nucleolus, small-subunit processome	poly(A) RNA binding, methyltransferase activity, rRNA binding, rRNA (pseudouridine) methyltransferase activity
Sulf2	sulfatase 2	0.502539	7.44235	1	7.69362	7.19108	0.502539	3263	3186	2	72043	protein-coding	-	MGI:MGI:1919293|Ensembl:ENSMUSG00000006800|Vega:OTTMUSG00000001130	metabolic process, kidney development, positive regulation of vascular endothelial growth factor production, positive regulation of Wnt signaling pathway, innervation, cartilage development, sulfur compound metabolic process, heparan sulfate proteoglycan metabolic process, negative regulation of fibroblast growth factor receptor signaling pathway, chondrocyte development, bone development, embryo…	cell surface, Golgi apparatus, endoplasmic reticulum, extracellular space, plasma membrane, Golgi stack	calcium ion binding, catalytic activity, arylsulfatase activity, N-acetylglucosamine-6-sulfatase activity, sulfuric ester hydrolase activity
Gnb5	guanine nucleotide binding protein (G protein), beta 5	0.502482	6.13026	1	6.3815	5.87902	0.502482	1314	1283	9	14697	protein-coding	flail|flailer|guanine nucleotide binding protein, beta 5|hug|transducin beta chain 5	MGI:MGI:101848	G-protein coupled receptor signaling pathway, negative regulation of voltage-gated calcium channel activity	nucleus, photoreceptor outer segment, plasma membrane, myelin sheath, photoreceptor inner segment	protein binding, signal transducer activity, chaperone binding, G-protein gamma-subunit binding
Agpat3	1-acylglycerol-3-phosphate O-acyltransferase 3	0.502057	7.71969	1	7.97072	7.46867	0.502057	3954	3862	10	28169	protein-coding	1-AGP acyltransferase 3|1-AGPAT 3|LPAAT-gamma|lysophosphatidic acid acyltransferase 3|lysophosphatidic acid acyltransferase gamma	MGI:MGI:1336186|Ensembl:ENSMUSG00000001211|Vega:OTTMUSG00000020522	metabolic process, CDP-diacylglycerol biosynthetic process	integral component of membrane, membrane, endoplasmic reticulum, endoplasmic reticulum membrane, plasma membrane, nuclear envelope	transferase activity, transferring acyl groups, lysophosphatidic acid acyltransferase activity, 1-acylglycerol-3-phosphate O-acyltransferase activity
Tifa	TRAF-interacting protein with forkhead-associated domain	0.501945	5.9532	1	6.20417	5.70223	0.501945	1162	1135	3	211550	protein-coding	TRAF2-binding protein|Traf2 binding protein	MGI:MGI:2182965|Ensembl:ENSMUSG00000046688|Vega:OTTMUSG00000036830	I-kappaB kinase/NF-kappaB signaling	intracellular	protein binding
Sh2b3	SH2B adaptor protein 3	0.501694	4.90559	1	5.15644	4.65475	0.501694	562	549	5	16923	protein-coding	linker of T-cell receptor pathways|lymphocyte-specific adapter protein Lnk|signal transduction protein Lnk	MGI:MGI:893598|Ensembl:ENSMUSG00000042594|Vega:OTTMUSG00000029807	cell differentiation, intracellular signal transduction, hemopoiesis, embryonic hemopoiesis, positive regulation of signal transduction	intracellular	protein binding, signal transducer activity, signaling adaptor activity
Arid5a	AT rich interactive domain 5A (MRF1-like)	0.501531	6.3043	1	6.55506	6.05353	0.501531	1482	1448	1	214855	protein-coding	ARID domain-containing protein 5A|AT rich interactive domain 5A (Mrf1 like)|modulator recognition factor I	MGI:MGI:2443039|Ensembl:ENSMUSG00000037447|Vega:OTTMUSG00000021515	positive regulation of transcription from RNA polymerase II promoter, positive regulation of histone acetylation, chondrocyte differentiation, transcription, DNA-templated	nucleus, nucleoplasm, nucleolus, transcription factor complex	DNA binding, transcription factor binding, chromatin binding, transcription regulatory region DNA binding, protein binding
Zhx1	zinc fingers and homeoboxes 1	0.501422	6.68162	1	6.93234	6.43091	0.501422	1925	1881	15	22770	protein-coding	-	MGI:MGI:109271|Ensembl:ENSMUSG00000022361|Vega:OTTMUSG00000041982	negative regulation of transcription from RNA polymerase II promoter, negative regulation of transcription, DNA-templated, transcription, DNA-templated	nucleus, nucleoplasm	DNA binding, transcription factor activity, sequence-specific DNA binding, protein heterodimerization activity, metal ion binding, transcription corepressor activity, protein binding
B2m	beta-2 microglobulin	0.500437	6.72494	1	6.97516	6.47472	0.500437	1983	1939	2	12010	protein-coding	-	MGI:MGI:88127|Ensembl:ENSMUSG00000060802|Vega:OTTMUSG00000015534	innate immune response, antibacterial humoral response, defense response to Gram-negative bacterium, iron ion homeostasis, protein refolding, positive regulation of protein binding, cellular response to lipopolysaccharide, defense response to Gram-positive bacterium, positive regulation of T cell mediated cytotoxicity, regulation of membrane depolarization, cellular response to iron ion, T cell d…	cytoplasm, external side of plasma membrane, focal adhesion, membrane, Golgi apparatus, extracellular space, plasma membrane, extracellular exosome, phagocytic vesicle membrane, MHC class I protein complex, HFE-transferrin receptor complex	protein binding, identical protein binding, glycoprotein binding
Entpd6	ectonucleoside triphosphate diphosphohydrolase 6	0.500168	5.27367	1	5.52375	5.02358	0.500168	725	709	2	12497	protein-coding	CD39 antigen-like 2	MGI:MGI:1202295|Ensembl:ENSMUSG00000033068|Vega:OTTMUSG00000015756	metabolic process, response to calcium ion, response to magnesium ion	integral component of membrane, extracellular exosome, extracellular space, plasma membrane, Golgi apparatus, cell surface	hydrolase activity, guanosine-5'-triphosphate,3'-diphosphate diphosphatase activity, nucleoside-diphosphatase activity, nucleoside-triphosphatase activity
Tmed3	transmembrane emp24 domain containing 3	0.500106	5.36429	1	5.61435	5.11424	0.500106	772	755	9	66111	protein-coding	integral type I protein|p24 family protein gamma-4|p24gamma4	MGI:MGI:1913361|Ensembl:ENSMUSG00000032353|Vega:OTTMUSG00000046286	biological_process, protein transport, transport	integral component of membrane, Golgi apparatus, endoplasmic reticulum, endoplasmic reticulum membrane, endoplasmic reticulum-Golgi intermediate compartment, Golgi cisterna membrane, endoplasmic reticulum-Golgi intermediate compartment membrane, COPI vesicle coat	molecular_function
Trak2	trafficking protein, kinesin binding 2	0.499087	6.08056	1	6.3301	5.83101	0.499087	1268	1241	1	70827	protein-coding	amyotrophic lateral sclerosis 2 (juvenile) chromosome region, candidate 3	MGI:MGI:1918077|Ensembl:ENSMUSG00000026028|Vega:OTTMUSG00000037699	regulation of transcription from RNA polymerase II promoter, protein targeting, protein O-linked glycosylation	cytoplasm, nucleus, plasma membrane, mitochondrion	GABA receptor binding, protein binding, receptor binding, enzyme binding
Syt1	synaptotagmin I	0.498151	6.54082	1	6.78989	6.29174	0.498151	1744	1708	10	20979	protein-coding	p65|synaptotagmin 1	MGI:MGI:99667|Ensembl:ENSMUSG00000035864|Vega:OTTMUSG00000016266	neurotransmitter secretion, regulation of synaptic transmission, glutamatergic, positive regulation of dendrite extension, synaptic vesicle exocytosis, positive regulation of synaptic transmission, synaptic vesicle endocytosis, regulation of calcium ion-dependent exocytosis, fast, calcium ion-dependent exocytosis of neurotransmitter, regulation of regulated secretory pathway, brain development, r…	cytoplasm, integral component of membrane, plasma membrane, neuron projection, cell junction, presynaptic membrane, synaptic vesicle, secretory granule, synaptic vesicle membrane, dense core granule, chromaffin granule membrane, SNARE complex, terminal bouton, excitatory synapse, intracellular organelle	protein binding, calcium ion binding, calcium-dependent phospholipid binding, clathrin binding, phosphatidylinositol-4,5-bisphosphate binding, syntaxin binding, SNARE binding, calcium-dependent protein binding, syntaxin-1 binding, low-density lipoprotein particle receptor binding, protein C-terminus binding, calmodulin binding, phospholipid binding, phosphatidylserine binding, identical protein b…
Frat2	frequently rearranged in advanced T cell lymphomas 2	0.49694	5.67573	1	5.9242	5.42726	0.49694	957	938	19	212398	protein-coding	FRAT-2|frequently rearranged in advanced T-cell lymphomas 2	MGI:MGI:2673967|Ensembl:ENSMUSG00000047604	Wnt signaling pathway	cellular_component	molecular_function
Klhl21	kelch-like 21	0.496421	5.25953	1	5.50775	5.01132	0.496421	717	703	4	242785	protein-coding	-	MGI:MGI:1919288|Ensembl:ENSMUSG00000073700|Vega:OTTMUSG00000010376	protein ubiquitination, protein ubiquitination involved in ubiquitin-dependent protein catabolic process, cell division, mitotic nuclear division, regulation of cytokinesis, chromosome passenger complex localization to spindle midzone	cytoplasm, centrosome, Cul3-RING ubiquitin ligase complex, polar microtubule	protein binding, ubiquitin-protein transferase activity
Cbx4	chromobox 4	0.493516	7.22816	1	7.47492	6.98141	0.493516	2804	2755	11	12418	protein-coding	chromobox homolog 4|chromobox protein homolog 4|polycomb 2 homolog	MGI:MGI:1195985|Ensembl:ENSMUSG00000039989|Vega:OTTMUSG00000003998	negative regulation of transcription from RNA polymerase II promoter, negative regulation of transcription, DNA-templated, transcription, DNA-templated, protein sumoylation, chromatin modification	nuclear speck, nucleus, nuclear body, PcG protein complex, PRC1 complex	protein binding, chromatin binding, transcription regulatory region DNA binding, ligase activity, enzyme binding, methylated histone binding, single-stranded RNA binding, phosphoprotein binding, SUMO binding, SUMO transferase activity
Pitpnm2	phosphatidylinositol transfer protein, membrane-associated 2	0.493014	6.49887	1	6.74537	6.25236	0.493014	1691	1662	5	19679	protein-coding	drosophila retinal degeneration B homolog 2|pyk2 N-terminal domain-interacting receptor 3|retinal degeneration B2 homolog	MGI:MGI:1336192|Ensembl:ENSMUSG00000029406|Vega:OTTMUSG00000033871	biological_process, transport	cytoplasm, membrane, intracellular, intracellular membrane-bounded organelle, cytoskeleton, endomembrane system	protein binding, metal ion binding, phospholipid binding
Ucp2	uncoupling protein 2 (mitochondrial, proton carrier)	0.491289	5.19835	1	5.444	4.95271	0.491289	686	675	7	22228	protein-coding	UCP 2|UCPH|solute carrier family 25 member 8|uncoupling protein 2, mitochondrial	MGI:MGI:109354	regulation of mitochondrial membrane potential, response to hypoxia, cellular response to glucose stimulus, liver regeneration, negative regulation of apoptotic process, aging, response to glucose, female pregnancy, cellular response to hormone stimulus, cellular response to insulin stimulus, response to fatty acid, positive regulation of cell death, negative regulation of insulin secretion invol…	integral component of membrane, mitochondrial inner membrane, mitochondrion, mitochondrial membrane, cytoplasm	protein binding
Igflr1	IGF-like family receptor 1	0.490118	4.81041	1	5.05547	4.56535	0.490118	524	516	7	101883	protein-coding	U2 small nuclear RNA auxiliary factor 1-like 4|transmembrane protein 149	MGI:MGI:3655979|Ensembl:ENSMUSG00000036826|Vega:OTTMUSG00000036724	biological_process	integral component of membrane, plasma membrane	protein binding
Dnaja4	DnaJ (Hsp40) homolog, subfamily A, member 4	0.489621	5.54853	1	5.79334	5.30372	0.489621	874	861	9	58233	protein-coding	heat shock protein, DNAJ-like 4	MGI:MGI:1927638|Ensembl:ENSMUSG00000032285|Vega:OTTMUSG00000027391	protein folding, protein refolding, negative regulation of inclusion body assembly, response to heat	cytosol, membrane	ATP binding, metal ion binding, unfolded protein binding, chaperone binding, heat shock protein binding, protein binding
Mgat5	mannoside acetylglucosaminyltransferase 5	0.488282	6.33601	1	6.58015	6.09187	0.488282	1508	1487	1	107895	protein-coding	GNT-V|N-acetylglucosaminyl-transferase V|alpha-mannoside beta-1,6-N-acetylglucosaminyltransferase|beta1,6N-acetylglucosaminyltransferase V|glcNAc-T V	MGI:MGI:894701|Ensembl:ENSMUSG00000036155|Vega:OTTMUSG00000049295	protein N-linked glycosylation	integral component of membrane, Golgi apparatus, extracellular exosome, Golgi membrane	acetylglucosaminyltransferase activity, transferase activity, transferring glycosyl groups, alpha-1,6-mannosylglycoprotein 6-beta-N-acetylglucosaminyltransferase activity
Col4a1	collagen, type IV, alpha 1	0.48763	4.29808	1	4.54189	4.05426	0.48763	367	362	8	12826	protein-coding	alpha1(IV) collagen|procollagen, type IV, alpha 1	MGI:MGI:88454|Ensembl:ENSMUSG00000031502|Vega:OTTMUSG00000021316	blood vessel morphogenesis, cellular response to amino acid stimulus, brain development, neuromuscular junction development, basement membrane organization, patterning of blood vessels, retinal blood vessel morphogenesis, renal tubule morphogenesis, epithelial cell differentiation	extracellular region, basement membrane, collagen trimer, extracellular matrix, collagen type IV trimer	extracellular matrix structural constituent, platelet-derived growth factor binding, protein binding
Ssr4	signal sequence receptor, delta	0.485297	4.74809	1	4.99074	4.50544	0.485297	501	495	X	20832	protein-coding	SSR-delta|TRAP-delta|signal sequence receptor subunit delta	MGI:MGI:1099464|Ensembl:ENSMUSG00000002014|Vega:OTTMUSG00000018078	biological_process	integral component of membrane, endoplasmic reticulum, endoplasmic reticulum membrane, extracellular exosome, Sec61 translocon complex	molecular_function
Cited2	Cbp/p300-interacting transactivator, with Glu/Asp-rich carboxy-terminal domain, 2	0.485072	5.51064	1	5.75318	5.26811	0.485072	850	840	10	17684	protein-coding	MSG-related protein 1|melanocyte specific gene 2	MGI:MGI:1306784|Ensembl:ENSMUSG00000039910	negative regulation of transcription from RNA polymerase II promoter, trophectodermal cell differentiation, regulation of transcription, DNA-templated, regulation of transcription from RNA polymerase II promoter, positive regulation of transcription from RNA polymerase II promoter, vasculogenesis, in utero embryonic development, negative regulation of transcription, DNA-templated, negative regula…	cytoplasm, nucleus, nuclear chromatin	transcription factor activity, sequence-specific DNA binding, protein binding, transcription coactivator activity, chromatin binding, transcription corepressor activity, transcription cofactor activity, SMAD binding, RNA polymerase II activating transcription factor binding, RNA polymerase II transcription corepressor activity, LBD domain binding, RNA polymerase II transcription coactivator activ…
Lin7a	lin-7 homolog A (C. elegans)	0.483806	6.30437	1	6.54628	6.06247	0.483806	1473	1457	10	108030	protein-coding	lin 7 homolog a|mLin-7|mammalian LIN-7 1|mammalian lin-seven protein 1|veli-1|vertebrate homolog of C. elegans Lin-7 type 1|vertebrate lin-7 homolog 1	MGI:MGI:2135609|Ensembl:ENSMUSG00000019906	protein transport, neurotransmitter secretion, exocytosis, inner ear development, maintenance of epithelial cell apical/basal polarity, asymmetric protein localization, synaptic vesicle transport, protein localization to basolateral plasma membrane	bicellular tight junction, cell-cell junction, membrane, basolateral plasma membrane, synapse, extracellular exosome, neuron projection, postsynaptic membrane, postsynaptic density, MPP7-DLG1-LIN7 complex	protein binding, L27 domain binding
St6galnac4	ST6 (alpha-N-acetyl-neuraminyl-2,3-beta-galactosyl-1,3)-N-acetylgalactosaminide alpha-2,6-sialyltransferase 4	0.482952	4.6935	1	4.93498	4.45203	0.482952	482	477	2	20448	protein-coding	GalNAc alpha-2,6-sialyltransferase|ST6 neuraminyl-2,3-beta-galactosyl-1,3)-N-acetylgalactosaminide alpha-2,6-sialyltransferase 4|ST6GalNAc IV|Sia-alpha-2-3-Gal-beta-1-3-GalNAc GalNAc-alpha-2,6-sialyltransferase|neuAc-alpha-2,3-Gal-beta-1,3-GalNAc-alpha-2,6-sialyltransferase|sialyltransferase 7 ((alpha-N-acetylneuraminyl 2,3-betagalactosyl-1,3)-N-acetyl galactosaminide alpha-2,6-sialyltransferase)…	MGI:MGI:1341894|Ensembl:ENSMUSG00000079442|Vega:OTTMUSG00000011982	protein glycosylation, protein N-linked glycosylation via asparagine, post-translational protein modification, ganglioside biosynthetic process, oligosaccharide metabolic process, sialylation, O-glycan processing	integral component of membrane, Golgi membrane	alpha-N-acetylgalactosaminide alpha-2,6-sialyltransferase activity, sialyltransferase activity
Adgrb2	adhesion G protein-coupled receptor B2	0.482857	7.92198	1	8.1634	7.68055	0.482857	4519	4473	4	230775	protein-coding	G protein-coupled receptor brain-specific angiogenesis inhibitor 1|brain-specific angiogenesis inhibitor 2	MGI:MGI:2451244|Ensembl:ENSMUSG00000028782|Vega:OTTMUSG00000009519	negative regulation of angiogenesis, G-protein coupled receptor signaling pathway, cell surface receptor signaling pathway, positive regulation of synapse assembly, peripheral nervous system development	integral component of membrane, membrane, plasma membrane	transmembrane signaling receptor activity, G-protein coupled receptor activity, protein binding
Irx5	Iroquois related homeobox 5 (Drosophila)	0.481745	5.67274	1	5.91361	5.43187	0.481745	950	941	8	54352	protein-coding	homeodomain protein IRXB2|iroquois homeobox protein 5	MGI:MGI:1859086|Ensembl:ENSMUSG00000031737|Vega:OTTMUSG00000040089	regulation of transcription, DNA-templated, visual perception, regulation of gene expression, transcription, DNA-templated, regulation of heart rate, cell development, response to stimulus, neuron maturation, retinal bipolar neuron differentiation, embryonic cranial skeleton morphogenesis, gonad development	nucleus	DNA binding, sequence-specific DNA binding
Dcdc2a	doublecortin domain containing 2a	0.479899	6.6241	1	6.86405	6.38415	0.479899	1836	1821	13	195208	protein-coding	-	MGI:MGI:2652818|Ensembl:ENSMUSG00000035910|Vega:OTTMUSG00000000615	neuron migration, visual learning, intracellular signal transduction, regulation of Wnt signaling pathway, dendrite morphogenesis, positive regulation of smoothened signaling pathway	cytoplasm, axoneme, cytoskeleton, primary cilium	molecular_function, protein binding
Ly6e	lymphocyte antigen 6 complex, locus E	0.47864	4.8622	1	5.10152	4.62288	0.47864	541	537	15	17069	protein-coding	ly-6E|stem cell antigen 2|thymic shared antigen 1	MGI:MGI:106651|Ensembl:ENSMUSG00000022587|Vega:OTTMUSG00000045205	in utero embryonic development, adrenal gland development, organ growth, norepinephrine metabolic process, epinephrine secretion, ventricular cardiac muscle tissue morphogenesis	integral component of membrane, cell	NA
Apaf1	apoptotic peptidase activating factor 1	0.477636	5.33383	1	5.57265	5.09501	0.477636	750	745	10	11783	protein-coding	apoptotic protease activating factor 1|forebrain overgrowth	MGI:MGI:1306796|Ensembl:ENSMUSG00000019979|Vega:OTTMUSG00000027822	neural tube closure, activation of cysteine-type endopeptidase activity involved in apoptotic process, positive regulation of apoptotic signaling pathway, forebrain development, regulation of apoptotic process, multicellular organismal development, brain development, apoptotic signaling pathway, neuron apoptotic process, activation of cysteine-type endopeptidase activity involved in apoptotic pro…	nucleus, cytosol, extracellular exosome, apoptosome	protein binding, ATP binding, identical protein binding, cysteine-type endopeptidase activator activity involved in apoptotic process, ADP binding, heat shock protein binding
Mrps26	mitochondrial ribosomal protein S26	0.475451	4.35815	1	4.59588	4.12043	0.475451	381	379	2	99045	protein-coding	S26mt	MGI:MGI:1333830	biological_process	nucleoplasm, mitochondrion, mitochondrial small ribosomal subunit	poly(A) RNA binding
Hist3h2a	histone cluster 3, H2a	0.47188	5.32124	1	5.55718	5.0853	0.47188	742	740	11	319162	protein-coding	histone 3, H2a	MGI:MGI:2448458	chromatin organization, chromatin silencing, UV-damage excision repair, nucleosome disassembly	nucleus, extracellular exosome, nucleosome, nuclear chromatin, nuclear nucleosome	DNA binding, protein heterodimerization activity
Dohh	deoxyhypusine hydroxylase/monooxygenase	0.471737	4.32554	1	4.5614	4.08967	0.471737	372	371	10	102115	protein-coding	DOHH|HEAT-like (PBS lyase) repeat containing 1|deoxyhypusine dioxygenase|deoxyhypusine monooxygenase	MGI:MGI:1915964|Ensembl:ENSMUSG00000078440|Vega:OTTMUSG00000030387	oxidation-reduction process, peptidyl-lysine modification to peptidyl-hypusine	cellular_component, integral component of membrane	metal ion binding, deoxyhypusine monooxygenase activity, binding, protein binding
Galnt2	UDP-N-acetyl-alpha-D-galactosamine:polypeptide N-acetylgalactosaminyltransferase 2	0.47094	6.76135	1	6.99682	6.52588	0.47094	2013	2009	8	108148	protein-coding	UDP-GalNAc:polypeptide N-acetylgalactosaminyltransferase 2|galNAc-T2|polypeptide GalNAc transferase 2|pp-GaNTase 2|ppGaNTase-T2|protein-UDP acetylgalactosaminyltransferase 2	MGI:MGI:894694|Ensembl:ENSMUSG00000089704|Ensembl:ENSMUSG00000092329|Vega:OTTMUSG00000026145|Vega:OTTMUSG00000037046	protein O-linked glycosylation, O-glycan processing, immunoglobulin biosynthetic process, protein O-linked glycosylation via threonine, protein O-linked glycosylation via serine	integral component of membrane, membrane, Golgi apparatus, perinuclear region of cytoplasm, extracellular exosome, Golgi lumen, Golgi cisterna membrane, Golgi stack	carbohydrate binding, manganese ion binding, polypeptide N-acetylgalactosaminyltransferase activity
Tfrc	transferrin receptor	0.470765	6.43019	1	6.66558	6.19481	0.470765	1600	1597	16	22042	protein-coding	mammary tumor virus receptor 1	MGI:MGI:98822|Ensembl:ENSMUSG00000022797|Vega:OTTMUSG00000026922	receptor-mediated endocytosis, cellular iron ion homeostasis, cellular response to drug, positive regulation of bone resorption, cellular response to iron ion, osteoclast differentiation, cellular response to extracellular stimulus, iron ion transmembrane transport, iron ion import, response to hypoxia, aging, response to inorganic substance, response to nutrient, response to organic substance, a…	integral component of plasma membrane, external side of plasma membrane, cell surface, extracellular region, membrane, basolateral plasma membrane, blood microparticle, extracellular space, perinuclear region of cytoplasm, plasma membrane, extracellular exosome, cytoplasmic membrane-bounded vesicle, intracellular membrane-bounded organelle, endosome, recycling endosome, extracellular vesicle, coa…	poly(A) RNA binding, protein binding, identical protein binding, protein homodimerization activity, glycoprotein binding, double-stranded RNA binding, transferrin receptor activity, iron ion transmembrane transporter activity, chaperone binding, Hsp70 protein binding, transferrin transmembrane transporter activity
Napb	N-ethylmaleimide sensitive fusion protein attachment protein beta	0.470388	4.99868	1	5.23388	4.76349	0.470388	593	592	2	17957	protein-coding	N-ethylmaleimide-sensitive factor attachment protein beta|SNAP-beta|brain protein 14|brain protein I47	MGI:MGI:104562|Ensembl:ENSMUSG00000027438|Vega:OTTMUSG00000015716	intracellular protein transport, synaptic transmission, glutamatergic, membrane fusion, regulation of synaptic vesicle priming, SNARE complex disassembly	extracellular exosome, myelin sheath, vacuolar membrane, synaptobrevin 2-SNAP-25-syntaxin-1a complex	protein binding, syntaxin binding, soluble NSF attachment protein activity
Intu	inturned planar cell polarity effector homolog (Drosophila)	0.469796	5.43444	1	5.66934	5.19954	0.469796	802	801	3	380614	protein-coding	PDZ domain-containing protein 6	MGI:MGI:2443752|Ensembl:ENSMUSG00000060798|Vega:OTTMUSG00000030600	cilium assembly, negative regulation of keratinocyte proliferation, hair follicle morphogenesis, cilium morphogenesis, embryonic digit morphogenesis, negative regulation of cell division, nervous system development, regulation of smoothened signaling pathway, keratinocyte differentiation, positive regulation of smoothened signaling pathway, limb development, regulation of ossification, neural tub…	cytoplasm, cell surface	molecular_function, protein binding
Rps21	ribosomal protein S21	0.468801	6.73346	1	6.96786	6.49906	0.468801	1973	1972	2	66481	protein-coding	-	MGI:MGI:1913731|Ensembl:ENSMUSG00000039001|Vega:OTTMUSG00000016278	translation, ribosomal small subunit biogenesis, endonucleolytic cleavage in ITS1 to separate SSU-rRNA from 5.8S rRNA and LSU-rRNA from tricistronic rRNA transcript (SSU-rRNA, 5.8S rRNA, LSU-rRNA), endonucleolytic cleavage to generate mature 3'-end of SSU-rRNA from (SSU-rRNA, 5.8S rRNA, LSU-rRNA)	cytoplasm, intracellular, ribosome, small ribosomal subunit, cytosolic small ribosomal subunit	poly(A) RNA binding, structural constituent of ribosome, protein N-terminus binding, ribosome binding
Ttyh2	tweety homolog 2 (Drosophila)	0.467927	4.77678	1	5.01075	4.54282	0.467927	508	508	11	117160	protein-coding	mTTY2	MGI:MGI:2157091|Ensembl:ENSMUSG00000034714|Vega:OTTMUSG00000003427	biological_process, chloride transmembrane transport	integral component of membrane, plasma membrane, chloride channel complex	molecular_function, chloride channel activity, protein binding
Timm13	translocase of inner mitochondrial membrane 13	0.465296	4.87949	1	5.11214	4.64684	0.465296	545	546	10	30055	protein-coding	translocase of inner mitochondrial membrane 13 homolog|translocase of inner mitochondrial membrane 9 homolog	MGI:MGI:1353432|Ensembl:ENSMUSG00000020219	protein transport	nucleolus, mitochondrial inner membrane, mitochondrion	metal ion binding
Pold1	polymerase (DNA directed), delta 1, catalytic subunit	0.464811	4.65079	1	4.8832	4.41838	0.464811	465	466	7	18971	protein-coding	DNA polymerase delta 1, catalytic domain	MGI:MGI:97741|Ensembl:ENSMUSG00000038644|Vega:OTTMUSG00000028995	nucleic acid phosphodiester bond hydrolysis, DNA replication, cellular response to UV, DNA synthesis involved in DNA repair, DNA-dependent DNA replication, base-excision repair, gap-filling, nucleotide-excision repair, DNA gap filling, DNA replication proofreading, fatty acid homeostasis, DNA biosynthetic process	cytoplasm, nucleus, nucleoplasm, membrane, aggresome, nucleotide-excision repair complex, delta DNA polymerase complex	nucleotide binding, DNA binding, nucleic acid binding, metal ion binding, chromatin binding, damaged DNA binding, 4 iron, 4 sulfur cluster binding, 3'-5' exonuclease activity, DNA-directed DNA polymerase activity, 3'-5'-exodeoxyribonuclease activity, protein binding
Pcdh10	protocadherin 10	0.464775	4.63522	1	4.8676	4.40283	0.464775	460	461	3	18526	protein-coding	OL-protocadherin	MGI:MGI:1338042|Ensembl:ENSMUSG00000049100|Vega:OTTMUSG00000050879	cell adhesion, homophilic cell adhesion via plasma membrane adhesion molecules	integral component of plasma membrane, membrane, plasma membrane	calcium ion binding
Zfyve9	zinc finger, FYVE domain containing 9	0.464216	4.41215	1	4.64426	4.18004	0.464216	394	395	4	230597	protein-coding	MAD, mothers against decapentaplegic homolog interacting protein, receptor activation anchor	MGI:MGI:2652838|Ensembl:ENSMUSG00000034557|Vega:OTTMUSG00000008247	transforming growth factor beta receptor signaling pathway, regulation of transforming growth factor beta receptor signaling pathway, SMAD protein import into nucleus, SMAD protein complex assembly	cytoplasm, early endosome membrane	protein binding, metal ion binding, SMAD binding, 1-phosphatidylinositol binding
Odc1	ornithine decarboxylase, structural 1	0.463364	6.05687	1	6.28855	5.82519	0.463364	1232	1236	12	18263	protein-coding	-	MGI:MGI:97402|Ensembl:ENSMUSG00000011179	kidney development, positive regulation of cell proliferation, regulation of protein catabolic process, putrescine biosynthetic process from ornithine, response to virus, polyamine metabolic process, putrescine biosynthetic process	cytoplasm, cytosol, perinuclear region of cytoplasm	protein homodimerization activity, catalytic activity, ornithine decarboxylase activity, protein binding
Ppp1r18	protein phosphatase 1, regulatory subunit 18	0.462576	4.85953	1	5.09081	4.62824	0.462576	537	539	17	76448	protein-coding	protein phosphatase 1 F-actin cytoskeleton-targeting subunit|protein phosphatase 1 regulatory subunit 18	MGI:MGI:1923698|Ensembl:ENSMUSG00000034595|Vega:OTTMUSG00000032936	biological_process	cytoplasm, cellular_component, cytoskeleton	molecular_function, actin binding, phosphatase binding, protein binding
Csrnp2	cysteine-serine-rich nuclear protein 2	0.461264	4.55307	1	4.7837	4.32243	0.461264	434	436	15	207785	protein-coding	TGF-beta induced apoptosis protein 12|TGF-beta-induced apoptosis protein 12	MGI:MGI:2386852|Ensembl:ENSMUSG00000044636	transcription from RNA polymerase II promoter, positive regulation of transcription from RNA polymerase II promoter, apoptotic process, negative regulation of phosphatase activity	nucleus	transcription factor activity, sequence-specific DNA binding, sequence-specific DNA binding, transcriptional activator activity, RNA polymerase II transcription regulatory region sequence-specific binding, phosphatase binding, protein binding
Atg101	autophagy related 101	0.460882	4.47473	1	4.70518	4.24429	0.460882	411	413	15	68118	protein-coding	-	MGI:MGI:1915368|Ensembl:ENSMUSG00000037204	autophagosome assembly	pre-autophagosomal structure	identical protein binding, protein complex binding, protein binding
Plekho1	pleckstrin homology domain containing, family O member 1	0.460806	6.7433	1	6.9737	6.5129	0.460806	1981	1991	3	67220	protein-coding	CK2 interacting protein 1|Jun zipper-associated 2|PH domain-containing family O member 1|TNF intracellular domain-interacting protein	MGI:MGI:1914470|Ensembl:ENSMUSG00000015745|Vega:OTTMUSG00000022186	regulation of cell shape, lamellipodium morphogenesis, myoblast migration, myoblast fusion	cytoplasm, nucleus, ruffle membrane, muscle cell projection membrane	protein binding
Plp2	proteolipid protein 2	0.460416	6.15787	1	6.38808	5.92766	0.460416	1320	1327	X	18824	protein-coding	-	MGI:MGI:1298382	NULL	integral component of membrane, membrane, plasma membrane, extracellular exosome	chemokine binding
Dnmt3a	DNA methyltransferase 3A	0.460369	7.91685	1	8.14703	7.68666	0.460369	4468	4492	12	13435	protein-coding	DNA MTase MmuIIIA|DNA methyltransferase MmuIIIA	MGI:MGI:1261827|Ensembl:ENSMUSG00000020661|Vega:OTTMUSG00000037610	negative regulation of transcription from RNA polymerase II promoter, DNA methylation, regulation of gene expression by genetic imprinting, spermatogenesis, cellular response to amino acid stimulus, methylation-dependent chromatin silencing, DNA methylation involved in embryo development, C-5 methylation of cytosine, transcription, DNA-templated, DNA methylation involved in gamete generation, mai…	cytoplasm, nucleus, nucleoplasm, nuclear matrix, euchromatin, heterochromatin, nuclear heterochromatin, XY body, chromosome, centromeric region	DNA binding, protein binding, identical protein binding, chromatin binding, methyltransferase activity, DNA (cytosine-5-)-methyltransferase activity, metal ion binding, DNA (cytosine-5-)-methyltransferase activity, acting on CpN substrates, unmethylated CpG binding, DNA (cytosine-5-)-methyltransferase activity, acting on CpG substrates
Hexa	hexosaminidase A	0.459182	6.71543	1	6.94502	6.48584	0.459182	1942	1954	9	15211	protein-coding	N-acetyl-beta-glucosaminidase subunit alpha|beta-N-acetylhexosaminidase subunit alpha|hexosaminidase subunit A	MGI:MGI:96073|Ensembl:ENSMUSG00000025232	carbohydrate metabolic process, adult walking behavior, skeletal system development, sensory perception of sound, neuromuscular process controlling balance, sexual reproduction, locomotory behavior, SMAD protein signal transduction, myelination, neuromuscular process controlling posture, lysosome organization, lipid storage, glycosaminoglycan biosynthetic process, cell morphogenesis involved in n…	membrane, extracellular exosome, lysosome, azurophil granule	protein heterodimerization activity, acetylglucosaminyltransferase activity, hydrolase activity, hydrolyzing O-glycosyl compounds, beta-N-acetylhexosaminidase activity
Uba52	ubiquitin A-52 residue ribosomal protein fusion product 1	0.458576	7.03377	1	7.26305	6.80448	0.458576	2421	2437	8	22186	protein-coding	60S ribosomal protein L40|CEP52|ubiquitin/60S ribosomal fusion protein	MGI:MGI:98887|Ensembl:ENSMUSG00000090137|Vega:OTTMUSG00000033543	translation, circadian rhythm, positive regulation of defense response to virus by host	nucleoplasm, cytosol, intracellular, myelin sheath, ribosome, extracellular space, nucleus, cytosolic large ribosomal subunit, extracellular exosome, lysosomal membrane	protein binding, structural constituent of ribosome
Smug1	single-strand selective monofunctional uracil DNA glycosylase	0.458276	5.00717	1	5.23631	4.77803	0.458276	594	598	15	71726	protein-coding	-	MGI:MGI:1918976	DNA repair, base-excision repair, base-excision repair, AP site formation	nucleoplasm, nucleolus, intracellular membrane-bounded organelle, nuclear lumen	single-stranded DNA binding, uracil DNA N-glycosylase activity, DNA N-glycosylase activity, oxidized base lesion DNA N-glycosylase activity, oxidized pyrimidine nucleobase lesion DNA N-glycosylase activity, single-strand selective uracil DNA N-glycosylase activity, protein binding
Rps26	ribosomal protein S26	0.457491	5.88448	1	6.11323	5.65574	0.457491	1091	1099	10	27370	protein-coding	-	MGI:MGI:1351628|Ensembl:ENSMUSG00000025362	translation, negative regulation of RNA splicing	cytoplasm, nucleolus, membrane, extracellular exosome, intracellular, ribosome, small ribosomal subunit, cytosolic small ribosomal subunit	poly(A) RNA binding, structural constituent of ribosome, mRNA binding
Chpf2	chondroitin polymerizing factor 2	0.456415	5.07453	1	5.30274	4.84633	0.456415	622	627	5	100910	protein-coding	-	MGI:MGI:1917522|Ensembl:ENSMUSG00000038181	biological_process, metabolic process	membrane, Golgi cisterna membrane	molecular_function, acetylgalactosaminyltransferase activity
Rarb	retinoic acid receptor, beta	0.45618	4.32164	1	4.54973	4.09355	0.45618	369	372	14	218772	protein-coding	RAR-beta|nuclear receptor subfamily 1 group B member 2	MGI:MGI:97857|Ensembl:ENSMUSG00000017491	negative regulation of transcription from RNA polymerase II promoter, regulation of transcription, DNA-templated, positive regulation of transcription from RNA polymerase II promoter, multicellular organism growth, ureteric bud development, positive regulation of apoptotic process, negative regulation of cell proliferation, retina development in camera-type eye, negative regulation of apoptotic p…	nucleus, nucleoplasm	RNA polymerase II regulatory region sequence-specific DNA binding, transcription factor activity, sequence-specific DNA binding, sequence-specific DNA binding, zinc ion binding, steroid hormone receptor activity, retinoic acid receptor activity, protein binding, protein complex binding, drug binding, retinoid X receptor binding
Actg1	actin, gamma, cytoplasmic 1	0.455674	11.465	1	11.6928	11.2372	0.455674	52182	52634	11	11465	protein-coding	beta-actin FE-3|gamma-actin	MGI:MGI:87906|Ensembl:ENSMUSG00000062825|Vega:OTTMUSG00000004137	sarcomere organization, platelet aggregation, retina homeostasis	nucleus, cytosol, focal adhesion, membrane, blood microparticle, extracellular space, plasma membrane, extracellular exosome, costamere, actin cytoskeleton, myelin sheath, myofibril, dense body, filamentous actin	protein binding, ATP binding, identical protein binding, ubiquitin protein ligase binding, structural constituent of cytoskeleton
Icmt	isoprenylcysteine carboxyl methyltransferase	0.453276	6.56573	1	6.79237	6.33909	0.453276	1747	1765	4	57295	protein-coding	prenylated protein carboxyl methyltransferase|prenylcysteine carboxyl methyltransferase	MGI:MGI:1888594|Ensembl:ENSMUSG00000039662|Vega:OTTMUSG00000010407	in utero embryonic development, multicellular organism growth, positive regulation of cell proliferation, liver development, protein localization, protein methylation, C-terminal protein methylation, regulation of Ras protein signal transduction, S-adenosylhomocysteine metabolic process, S-adenosylmethioninamine metabolic process	integral component of membrane, endoplasmic reticulum, endoplasmic reticulum membrane, membrane	cAMP response element binding protein binding, protein C-terminal S-isoprenylcysteine carboxyl O-methyltransferase activity
Rimbp2	RIMS binding protein 2	0.452963	4.38446	1	4.61094	4.15797	0.452963	385	389	5	231760	protein-coding	-	MGI:MGI:2443235|Ensembl:ENSMUSG00000029420|Vega:OTTMUSG00000055220	negative regulation of phosphatase activity	synapse, plasma membrane, cell junction	protein binding
Polr2l	polymerase (RNA) II (DNA directed) polypeptide L	0.450927	4.77959	1	5.00506	4.55413	0.450927	506	512	7	66491	protein-coding	DNA-directed RNA polymerase III subunit L|RNA polymerases I, II, and III subunit ABC5|RPB10 homolog	MGI:MGI:1913741|Ensembl:ENSMUSG00000038489|Vega:OTTMUSG00000028947	transcription from RNA polymerase II promoter, transcription, DNA-templated, transcription from RNA polymerase I promoter, transcription from RNA polymerase III promoter	nucleus, DNA-directed RNA polymerase I complex, DNA-directed RNA polymerase II, core complex, DNA-directed RNA polymerase III complex	DNA binding, zinc ion binding, RNA polymerase I activity, RNA polymerase III activity, DNA-directed RNA polymerase activity, RNA polymerase II activity, protein binding
Rpl41	ribosomal protein L41	0.450437	6.99919	1	7.2244	6.77397	0.450437	2357	2386	10	67945	protein-coding	-	MGI:MGI:1915195|Ensembl:ENSMUSG00000093674|Vega:OTTMUSG00000042126	translation	ribosome	structural constituent of ribosome
Serinc3	serine incorporator 3	0.448637	8.10791	1	8.33222	7.88359	0.448637	5080	5149	2	26943	protein-coding	AIGP-1|axotomy-induced glyco/Golgi protein 1|axotomy-induced glycoprotein 1|membrane protein TMS-1|tumor differentially expressed 1|tumor differentially expressed protein 1	MGI:MGI:1349457|Ensembl:ENSMUSG00000017707|Vega:OTTMUSG00000016123	innate immune response, defense response to virus, positive regulation of endoplasmic reticulum stress-induced intrinsic apoptotic signaling pathway, detection of virus, L-serine transport	integral component of membrane, membrane, Golgi apparatus, plasma membrane, Golgi membrane	L-serine transmembrane transporter activity
Acot7	acyl-CoA thioesterase 7	0.447234	5.60558	1	5.8292	5.38197	0.447234	896	909	4	70025	protein-coding	50-kDa brain acyl-CoA hydrolase|brain acyl-CoA hydrolase|long chain acyl-CoA thioester hydrolase	MGI:MGI:1917275|Ensembl:ENSMUSG00000028937|Vega:OTTMUSG00000010306	coenzyme A biosynthetic process, fatty acid catabolic process, medium-chain fatty acid biosynthetic process, medium-chain fatty-acyl-CoA catabolic process, long-chain fatty-acyl-CoA catabolic process, palmitic acid biosynthetic process	cytoplasm, nucleoplasm, cytosol, extracellular exosome, neuron projection, cell body	protein homodimerization activity, fatty-acyl-CoA binding, carboxylic ester hydrolase activity, palmitoyl-CoA hydrolase activity, long-chain fatty acyl-CoA binding, protein binding, acyl-CoA hydrolase activity
Ccdc107	coiled-coil domain containing 107	0.447168	4.71438	1	4.93797	4.4908	0.447168	483	490	4	622404	protein-coding	-	Ensembl:ENSMUSG00000028461|Vega:OTTMUSG00000006917	biological_process	integral component of membrane, cellular_component	molecular_function
Rpl18a	ribosomal protein L18A	0.445438	7.53532	1	7.75804	7.3126	0.445438	3412	3466	8	76808	protein-coding	-	MGI:MGI:1924058|Ensembl:ENSMUSG00000045128	translation	membrane, cytosolic large ribosomal subunit, ribosome	poly(A) RNA binding, structural constituent of ribosome
Itga6	integrin alpha 6	0.443334	4.25183	1	4.4735	4.03017	0.443334	350	356	2	16403	protein-coding	CD49 antigen-like family member F	MGI:MGI:96605	skin development, positive regulation of transcription from RNA polymerase II promoter, renal system development, positive regulation of GTPase activity, filopodium assembly, positive regulation of apoptotic process, negative regulation of extrinsic apoptotic signaling pathway, cell-matrix adhesion, integrin-mediated signaling pathway, digestive tract development, brown fat cell differentiation, …	external side of plasma membrane, cell surface, basement membrane, focal adhesion, basolateral plasma membrane, plasma membrane, basal plasma membrane, hemidesmosome, integrin complex, basal part of cell	metal ion binding, integrin binding, protein binding
Tln2	talin 2	0.443003	5.2246	1	5.4461	5.00309	0.443003	687	699	9	70549	protein-coding	-	MGI:MGI:1917799|Ensembl:ENSMUSG00000052698	cell adhesion, cytoskeletal anchoring at plasma membrane	ruffle, focal adhesion, synapse, cytoskeleton, fascia adherens	structural constituent of cytoskeleton, actin binding, actin filament binding, insulin receptor binding, protein binding
Mcfd2	multiple coagulation factor deficiency 2	0.4422	5.98307	1	6.20417	5.76197	0.4422	1162	1183	17	193813	protein-coding	neural stem cell derived neuronal survival protein|neural stem cell-derived neuronal survival protein	MGI:MGI:2183439|Ensembl:ENSMUSG00000024150|Vega:OTTMUSG00000033021	vesicle-mediated transport, protein transport, carboxylic acid metabolic process	extracellular region, Golgi apparatus, endoplasmic reticulum, endoplasmic reticulum-Golgi intermediate compartment	molecular_function, calcium ion binding
Tmem38a	transmembrane protein 38A	0.439792	4.92624	1	5.14614	4.70635	0.439792	558	569	8	74166	protein-coding	27 kDa sarcoplasmic reticulum protein|Mitsugumin33A|SPR-27|TRICA|mitsugumin-33A|sarcoplasmic reticulum protein 27	MGI:MGI:1921416|Ensembl:ENSMUSG00000031791	potassium ion transmembrane transport, monovalent inorganic cation transport	integral component of membrane, membrane, extracellular exosome, nuclear membrane, sarcoplasmic reticulum membrane	cation channel activity, calcium-activated potassium channel activity
Rpl13a	ribosomal protein L13A	0.439608	8.40357	1	8.62337	8.18376	0.439608	6216	6340	7	22121	protein-coding	tissue specific transplantation antigen P198-7|transplantation antigen P198|tum-P198 antigen|tum-transplantation antigen P198	MGI:MGI:1351455|Ensembl:ENSMUSG00000074129|Vega:OTTMUSG00000016498	response to lipopolysaccharide, translation, cellular response to interferon-gamma, negative regulation of translation, lung morphogenesis, macrophage chemotaxis, regulation of homeostatic process, negative regulation of formation of translation preinitiation complex	cytoplasm, nucleus, nucleolus, focal adhesion, membrane, cytosolic large ribosomal subunit, ribonucleoprotein complex, ribosome, GAIT complex, large ribosomal subunit	poly(A) RNA binding, structural constituent of ribosome, mRNA binding
Cgnl1	cingulin-like 1	0.439012	7.25336	1	7.47286	7.03385	0.439012	2800	2857	9	68178	protein-coding	junction-associated coiled-coil protein|paracingulin	MGI:MGI:1915428|Ensembl:ENSMUSG00000032232|Vega:OTTMUSG00000031674	biological_process, metabolic process	bicellular tight junction, actin cytoskeleton, apical junction complex, myosin complex	molecular_function, motor activity
Spop	speckle-type POZ protein	0.438529	7.58618	1	7.80545	7.36692	0.438529	3526	3599	11	20747	protein-coding	HIB homolog 1|PDX-1 C-terminal-interacting factor 1	MGI:MGI:1343085|Ensembl:ENSMUSG00000057522|Vega:OTTMUSG00000001659	negative regulation of transcription from RNA polymerase II promoter, protein ubiquitination involved in ubiquitin-dependent protein catabolic process, proteasome-mediated ubiquitin-dependent protein catabolic process, negative regulation of sequence-specific DNA binding transcription factor activity, glucose homeostasis, positive regulation of endoplasmic reticulum stress-induced intrinsic apopt…	nuclear speck, nucleus, Cul3-RING ubiquitin ligase complex	protein binding, ubiquitin protein ligase binding, RNA polymerase II transcription factor binding
Uaca	uveal autoantigen with coiled-coil domains and ankyrin repeats	0.437518	6.43687	1	6.65562	6.21811	0.437518	1589	1623	9	72565	protein-coding	nuclear membrane binding protein NUCLING|nuclear membrane-binding protein	MGI:MGI:1919815|Ensembl:ENSMUSG00000034485	NULL	nucleus, mitochondrion, cytoplasm, nucleoplasm, extracellular exosome	protein binding
Kif21b	kinesin family member 21B	0.436412	6.4274	1	6.6456	6.20919	0.436412	1578	1613	1	16565	protein-coding	N-5 kinesin|kinesin-like protein KIF6	MGI:MGI:109234|Ensembl:ENSMUSG00000041642|Vega:OTTMUSG00000026867	metabolic process, microtubule-based movement	kinesin complex, microtubule	protein binding, ATP binding, microtubule binding, ATPase activity, microtubule motor activity
Rpl23	ribosomal protein L23	0.435519	7.44638	1	7.66414	7.22862	0.435519	3197	3270	11	65019	protein-coding	-	MGI:MGI:1929455|Ensembl:ENSMUSG00000071415|Vega:OTTMUSG00000002776	translation	cytoplasm, nucleolus, focal adhesion, membrane, extracellular exosome, cytosolic large ribosomal subunit, ribosome, cytosolic ribosome	poly(A) RNA binding, protein binding, structural constituent of ribosome, large ribosomal subunit rRNA binding
Slc25a25	solute carrier family 25 (mitochondrial carrier, phosphate carrier), member 25	0.434552	4.68134	1	4.89862	4.46407	0.434552	470	481	2	227731	protein-coding	mitochondrial Ca2+-dependent solute carrier|small calcium-binding mitochondrial carrier protein 2|solute carrier family 25 member 25	MGI:MGI:1915913|Ensembl:ENSMUSG00000026819|Vega:OTTMUSG00000011993	multicellular organism growth, camera-type eye development, calcium ion transmembrane transport, cellular respiration, ATP metabolic process, response to dietary excess, response to activity, response to food, adipose tissue development	integral component of membrane, extracellular exosome, mitochondrial inner membrane, mitochondrion, intracellular membrane-bounded organelle	calcium ion binding
Ttc13	tetratricopeptide repeat domain 13	0.43257	5.2235	1	5.43979	5.00722	0.43257	684	701	8	234875	protein-coding	-	MGI:MGI:2384573|Ensembl:ENSMUSG00000037300|Vega:OTTMUSG00000031037	biological_process	cellular_component	protein binding, molecular_function
Dennd1a	DENN/MADD domain containing 1A	0.431968	9.28133	1	9.49732	9.06535	0.431968	11392	11681	2	227801	protein-coding	connecdenn 1	MGI:MGI:2442794|Ensembl:ENSMUSG00000035392|Vega:OTTMUSG00000012743	positive regulation of GTPase activity, protein transport, endocytosis, synaptic vesicle endocytosis, regulation of Rab protein signal transduction	synapse, neuronal cell body, dendrite, cell junction, presynaptic membrane, clathrin-coated vesicle, clathrin-coated vesicle membrane	protein binding, SH3 domain binding, Rab guanyl-nucleotide exchange factor activity
Fbxl16	F-box and leucine-rich repeat protein 16	0.43174	5.56087	1	5.77674	5.345	0.43174	864	886	17	214931	protein-coding	-	MGI:MGI:2448488|Ensembl:ENSMUSG00000025738	biological_process, protein ubiquitination, SCF-dependent proteasomal ubiquitin-dependent protein catabolic process	cytoplasm, SCF ubiquitin ligase complex	protein binding, molecular_function, ubiquitin protein ligase activity
Osbpl6	oxysterol binding protein-like 6	0.431701	4.80339	1	5.01924	4.58754	0.431701	511	524	2	99031	protein-coding	OSBP-related protein 6	MGI:MGI:2139014|Ensembl:ENSMUSG00000042359|Vega:OTTMUSG00000013133	biological_process, lipid transport	cytosol, plasma membrane, nuclear membrane, perinuclear endoplasmic reticulum	molecular_function, lipid binding, protein binding
Rpl23a	ribosomal protein L23A	0.429552	7.35376	1	7.56854	7.13899	0.429552	2992	3073	11	268449	protein-coding	-	MGI:MGI:3040672|Ensembl:ENSMUSG00000058546|Vega:OTTMUSG00000000095	biological_process, ribosomal large subunit assembly, translation	nucleus, intracellular, cytosolic large ribosomal subunit, ribosome, TORC2 complex	nucleotide binding, poly(A) RNA binding, protein binding, structural constituent of ribosome, rRNA binding
Fam102b	family with sequence similarity 102, member B	0.42876	4.45167	1	4.66605	4.23729	0.42876	400	411	3	329739	protein-coding	-	MGI:MGI:3036259|Ensembl:ENSMUSG00000040339|Vega:OTTMUSG00000007289	biological_process	cellular_component	molecular_function
Grn	granulin	0.428721	7.15326	1	7.36762	6.9389	0.428721	2603	2675	11	14824	protein-coding	PC cell-derived growth factor|PCDGF|PEPI|acrogranulin|proepithelin|progranulin	MGI:MGI:95832|Ensembl:ENSMUSG00000034708|Vega:OTTMUSG00000002816	positive regulation of epithelial cell proliferation, embryo implantation, blastocyst hatching, response to estradiol, positive regulation of neuron projection development, male mating behavior, positive regulation of dendritic spine development, synaptic vesicle endocytosis, chondrocyte proliferation, neural precursor cell proliferation	extracellular space, extracellular exosome, mitochondrion, intracellular membrane-bounded organelle	poly(A) RNA binding, protein binding
Reep6	receptor accessory protein 6	0.428518	6.59126	1	6.80552	6.377	0.428518	1763	1812	10	70335	protein-coding	TB2 protein-like 1|deleted in polyposis 1-like 1|polyposis locus protein 1-like 1	MGI:MGI:1917585|Ensembl:ENSMUSG00000035504|Vega:OTTMUSG00000000018	regulation of intracellular transport	nucleus, apical part of cell, integral component of membrane, endoplasmic reticulum membrane, rod spherule	protein binding
Pcdh1	protocadherin 1	0.428242	5.82589	1	6.04001	5.61176	0.428242	1037	1066	18	75599	protein-coding	-	MGI:MGI:104692|Ensembl:ENSMUSG00000051375|Vega:OTTMUSG00000033463	cell adhesion, homophilic cell adhesion via plasma membrane adhesion molecules, calcium-dependent cell-cell adhesion via plasma membrane cell adhesion molecules	integral component of plasma membrane, cell-cell junction, membrane, plasma membrane	protein binding, calcium ion binding
Pcx	pyruvate carboxylase	0.427682	7.09553	1	7.30937	6.88169	0.427682	2500	2571	19	18563	protein-coding	pyruvate decarboxylase|pyruvic carboxylase	MGI:MGI:97520|Ensembl:ENSMUSG00000024892	gluconeogenesis, pyruvate metabolic process, negative regulation of gene expression, positive regulation by host of viral release from host cell, positive regulation by host of viral process, viral RNA genome packaging, oxaloacetate metabolic process	mitochondrion, cytoplasm	DNA binding, ATP binding, metal ion binding, catalytic activity, biotin carboxylase activity, pyruvate carboxylase activity, biotin binding, protein binding, carboxylic acid binding
Pvrl1	poliovirus receptor-related 1	0.426821	6.00435	1	6.21777	5.79094	0.426821	1173	1207	9	58235	protein-coding	herpes virus entry mediator C|herpesvirus entry mediator C|nectin-1 alpha|nectin-1 delta|poliovirus receptor-related protein 1	MGI:MGI:1926483|Ensembl:ENSMUSG00000032012	retina development in camera-type eye, single organismal cell-cell adhesion, iron ion transport, heterophilic cell-cell adhesion via plasma membrane cell adhesion molecules, homophilic cell adhesion via plasma membrane adhesion molecules, cell recognition, lens morphogenesis in camera-type eye, camera-type eye morphogenesis, enamel mineralization, desmosome organization, axon guidance, viral entr…	integral component of plasma membrane, integral component of membrane, cell-cell adherens junction, presynaptic membrane, plasma membrane, synapse, intracellular membrane-bounded organelle, axon, neuron projection, catenin complex, growth cone membrane	protein binding, receptor activity, protein homodimerization activity, receptor binding, cell adhesion molecule binding, protein heterodimerization activity, carbohydrate binding, virion binding
Nasp	nuclear autoantigenic sperm protein (histone-binding)	0.426593	5.71692	1	5.93022	5.50362	0.426593	961	989	4	50927	protein-coding	nasp|somatic histone binding protein NASP	MGI:MGI:1355328|Ensembl:ENSMUSG00000028693|Vega:OTTMUSG00000009439	nucleosome assembly, DNA replication-independent nucleosome assembly, DNA replication-dependent nucleosome assembly, male gonad development, response to testosterone, DNA replication, histone exchange, protein transport, blastocyst development, cell proliferation, cell cycle	nucleus, nucleoplasm, protein complex, nuclear chromatin, cytoplasm	protein binding, histone binding, protein complex binding, Hsp90 protein binding
Slc35c2	solute carrier family 35, member C2	0.425601	6.15989	1	6.37269	5.94709	0.425601	1306	1345	2	228875	protein-coding	ovarian cancer overexpressed gene 1 protein	MGI:MGI:2385166|Ensembl:ENSMUSG00000017664|Vega:OTTMUSG00000001172	anion transmembrane transport, positive regulation of Notch signaling pathway, negative regulation of gene expression, UDP-glucose transport, fucosylation, protein O-linked fucosylation, transmembrane transport	integral component of membrane, endoplasmic reticulum-Golgi intermediate compartment, cis-Golgi network, Golgi apparatus, endoplasmic reticulum-Golgi intermediate compartment membrane	antiporter activity
Hnrnph3	heterogeneous nuclear ribonucleoprotein H3	0.425503	4.33698	1	4.54973	4.12423	0.425503	369	380	10	432467	protein-coding	hnRNP 2H9	MGI:MGI:1926462|Ensembl:ENSMUSG00000020069|Vega:OTTMUSG00000030869	biological_process, epithelial cell differentiation	nucleus, nucleoplasm	nucleotide binding, poly(A) RNA binding, nucleic acid binding, protein binding
Mllt6	myeloid/lymphoid or mixed-lineage leukemia (trithorax homolog, Drosophila); translocated to, 6	0.424836	7.96591	1	8.17833	7.7535	0.424836	4566	4705	11	246198	protein-coding	myeloid/lymphoid or mixed lineage-leukemia translocation to 6 homolog	MGI:MGI:1935145|Ensembl:ENSMUSG00000038437|Vega:OTTMUSG00000002741	biological_process	cellular_component	protein binding, molecular_function, zinc ion binding
Ephb2	Eph receptor B2	0.424269	6.52982	1	6.74196	6.31769	0.424269	1687	1739	4	13844	protein-coding	neural kinase|nuk receptor tyrosine kinase|tyrosine-protein kinase receptor EPH-3|tyrosine-protein kinase receptor SEK-3	MGI:MGI:99611|Ensembl:ENSMUSG00000028664|Vega:OTTMUSG00000009767	protein phosphorylation, learning, urogenital system development, phosphorylation, dendritic spine development, axon guidance, peptidyl-tyrosine phosphorylation, retinal ganglion cell axon guidance, organ morphogenesis, inner ear morphogenesis, angiogenesis, axonal fasciculation, regulation of neuronal synaptic plasticity, positive regulation of synapse assembly, transmembrane receptor protein ty…	integral component of plasma membrane, integral component of membrane, synapse, plasma membrane, neuronal cell body, axon, dendrite	protein binding, receptor activity, protein kinase activity, ATP binding, identical protein binding, receptor binding, protein tyrosine kinase activity, ephrin receptor activity, transmembrane-ephrin receptor activity, axon guidance receptor activity
Lsm4	LSM4 homolog, U6 small nuclear RNA associated (S. cerevisiae)	0.423971	4.28602	1	4.49801	4.07404	0.423971	356	367	8	50783	protein-coding	U6 snRNA-associated SM-like protein 4	MGI:MGI:1354692|Ensembl:ENSMUSG00000031848|Vega:OTTMUSG00000029897	spliceosomal complex assembly, nuclear-transcribed mRNA catabolic process, positive regulation of defense response to virus by host, mitophagy in response to mitochondrial depolarization, cytoplasmic mRNA processing body assembly, spliceosomal snRNP assembly	cytoplasm, nucleoplasm, cytoplasmic mRNA processing body, spliceosomal complex, U6 snRNP, spliceosomal tri-snRNP complex, nucleus, neuron projection	poly(A) RNA binding, U6 snRNA binding, protein binding
Slc46a3	solute carrier family 46, member 3	0.422863	5.6433	1	5.85473	5.43187	0.422863	912	941	5	71706	protein-coding	-	MGI:MGI:1918956|Ensembl:ENSMUSG00000029650|Vega:OTTMUSG00000028765	biological_process, transmembrane transport	integral component of membrane, extracellular exosome	molecular_function
Dennd6b	DENN/MADD domain containing 6B	0.422042	5.96811	1	6.17913	5.75709	0.422042	1142	1179	15	69440	protein-coding	DENN domain-containing protein 6B|family with sequence similarity 116, member B|protein FAM116B	MGI:MGI:1916690|Ensembl:ENSMUSG00000015377	positive regulation of GTPase activity	recycling endosome	Rab guanyl-nucleotide exchange factor activity
Ccnk	cyclin K	0.42183	5.65954	1	5.87046	5.44863	0.42183	922	952	12	12454	protein-coding	-	MGI:MGI:1276106|Ensembl:ENSMUSG00000021258	positive regulation of transcription from RNA polymerase II promoter, in utero embryonic development, protein phosphorylation, cellular response to DNA damage stimulus, negative regulation of cell cycle arrest, negative regulation by host of viral genome replication, positive regulation of cyclin-dependent protein serine/threonine kinase activity, positive regulation of phosphorylation of RNA pol…	nucleus, cyclin-dependent protein kinase holoenzyme complex, cyclin K-CDK12 complex, cyclin K-CDK13 complex	protein kinase binding, RNA polymerase II carboxy-terminal domain kinase activity, cyclin-dependent protein serine/threonine kinase activity, cyclin-dependent protein serine/threonine kinase regulator activity, protein binding
Magoh	mago homolog, exon junction complex core component	0.4218	4.5628	1	4.7737	4.3519	0.4218	431	445	4	17149	protein-coding	mago-nashi homolog, proliferation-associated	MGI:MGI:1330312|Ensembl:ENSMUSG00000028609|Vega:OTTMUSG00000009191	mRNA processing, RNA splicing, mRNA transport, nuclear-transcribed mRNA catabolic process, nonsense-mediated decay, regulation of alternative mRNA splicing, via spliceosome, female gamete generation, regulation of translation	cytoplasm, nuclear speck, exon-exon junction complex, catalytic step 2 spliceosome, nucleus	poly(A) RNA binding, protein binding
Slc17a8	solute carrier family 17 (sodium-dependent inorganic phosphate cotransporter), member 8	0.419964	5.82445	1	6.03443	5.61447	0.419964	1033	1068	10	216227	protein-coding	solute carrier family 17 member 8|vesicular glutamate transporter-3	MGI:MGI:3039629|Ensembl:ENSMUSG00000019935|Vega:OTTMUSG00000024564	transmembrane transport, sensory perception of sound, L-glutamate transmembrane transport, sodium ion transport, L-glutamate transport, neurotransmitter transport, brain development, cochlea development, neural retina development	integral component of membrane, neuron projection, cell junction, synaptic vesicle membrane, cytoplasm, synapse, dendrite, neuronal cell body, axon terminus, cytoplasmic membrane-bounded vesicle, multivesicular body, perikaryon, excitatory synapse, apical dendrite, glial limiting end-foot, basilar dendrite, pericellular basket	L-glutamate transmembrane transporter activity, symporter activity
Tmem223	transmembrane protein 223	0.419225	5.13427	1	5.34389	4.92466	0.419225	640	662	19	66836	protein-coding	-	MGI:MGI:1914086	mRNA transport, transport, mRNA export from nucleus	cytoplasm, nuclear speck, nucleus, intracellular, transcription export complex, integral component of membrane	nucleotide binding, RNA binding, protein binding, poly(A) RNA binding, single-stranded RNA binding
Adamts1	a disintegrin-like and metallopeptidase (reprolysin type) with thrombospondin type 1 motif, 1	0.418748	10.4799	1	10.6892	10.2705	0.418748	26026	26932	16	11504	protein-coding	ADAM-TS 1	MGI:MGI:109249|Ensembl:ENSMUSG00000022893|Vega:OTTMUSG00000019935	negative regulation of angiogenesis, kidney development, proteolysis, ovulation from ovarian follicle, heart trabecula formation, cellular response to prostaglandin E stimulus, positive regulation of neuron projection development, cellular response to vitamin D, ovulation, cellular response to parathyroid hormone stimulus, tooth eruption	cytoplasm, cytoplasmic vesicle, basement membrane, proteinaceous extracellular matrix, extracellular matrix	protein binding, zinc ion binding, heparin binding, metalloendopeptidase activity
Golm1	golgi membrane protein 1	0.418644	5.35754	1	5.56687	5.14822	0.418644	747	773	13	105348	protein-coding	golgi membrane protein GP73|golgi phosphoprotein 2	MGI:MGI:1917329|Ensembl:ENSMUSG00000021556	regulation of lipid metabolic process, nucleus organization	integral component of membrane, Golgi apparatus, extracellular space, extracellular exosome	molecular_function, protein binding
Cox7a2l	cytochrome c oxidase subunit VIIa polypeptide 2-like	0.418559	6.65241	1	6.86169	6.44313	0.418559	1833	1897	17	20463	protein-coding	cytochrome c oxidase subunit VIIa-related protein|silica-induced gene 81 protein|supercomplex assembly factor I	MGI:MGI:106015|Ensembl:ENSMUSG00000024248	hydrogen ion transmembrane transport, regulation of oxidative phosphorylation, mitochondrial respiratory chain supercomplex assembly	integral component of membrane, mitochondrion, mitochondrial respiratory chain, mitochondrial respiratory chain supercomplex	cytochrome-c oxidase activity
Rian	RNA imprinted and accumulated in nucleus	0.418234	6.59722	1	6.80634	6.38811	0.418234	1764	1826	12	75745	ncRNA	-	MGI:MGI:1922995	NA	NA	NA
Plod3	procollagen-lysine, 2-oxoglutarate 5-dioxygenase 3	0.417828	5.67711	1	5.88602	5.46819	0.417828	932	965	5	26433	protein-coding	lysyl hydroxylase 2|lysyl hydroxylase 3	MGI:MGI:1347008|Ensembl:ENSMUSG00000004846|Vega:OTTMUSG00000023396	in utero embryonic development, oxidation-reduction process, epidermis morphogenesis, collagen fibril organization, vasodilation, protein localization, neural tube development, endothelial cell morphogenesis, lung morphogenesis, basement membrane assembly, cellular response to hormone stimulus	endoplasmic reticulum, extracellular exosome, rough endoplasmic reticulum membrane	iron ion binding, oxidoreductase activity, acting on paired donors, with incorporation or reduction of molecular oxygen, oxidoreductase activity, L-ascorbic acid binding, procollagen-lysine 5-dioxygenase activity, procollagen glucosyltransferase activity, protein binding
Trim37	tripartite motif-containing 37	0.41772	5.9866	1	6.19546	5.77774	0.41772	1155	1196	11	68729	protein-coding	TRAF encompassing factor 3|tripartite motif-containing protein 37	MGI:MGI:2153072|Ensembl:ENSMUSG00000018548|Vega:OTTMUSG00000001222	negative regulation of transcription from RNA polymerase II promoter, protein autoubiquitination, histone H2A monoubiquitination, positive regulation of sequence-specific DNA binding transcription factor activity, aggresome assembly, negative regulation of NF-kappaB transcription factor activity, positive regulation of NF-kappaB transcription factor activity, negative regulation of centriole repl…	cytoplasm, cytosol, perinuclear region of cytoplasm, intracellular, peroxisome, aggresome, ESC/E(Z) complex	protein binding, ubiquitin protein ligase activity, protein homodimerization activity, chromatin binding, zinc ion binding, ubiquitin-protein transferase activity, ubiquitin protein ligase binding, ligase activity, tumor necrosis factor receptor binding
Dvl1	dishevelled, dsh homolog 1 (Drosophila)	0.417058	6.799	1	7.00753	6.59047	0.417058	2028	2101	4	13542	protein-coding	DSH homolog 1|dishevelled-1	MGI:MGI:94941|Ensembl:ENSMUSG00000029071|Vega:OTTMUSG00000010890	transcription from RNA polymerase II promoter, positive regulation of proteasomal ubiquitin-dependent protein catabolic process, negative regulation of protein phosphorylation, axon guidance, positive regulation of transcription, DNA-templated, synapse organization, cochlea morphogenesis, intracellular signal transduction, Wnt signaling pathway, negative regulation of protein binding, positive re…	cytoplasmic vesicle, cytosol, membrane, synapse, growth cone, axon, neuron projection, microtubule cytoskeleton, lateral plasma membrane, cytoplasmic membrane-bounded vesicle, clathrin-coated vesicle, dendrite, microtubule, neuronal cell body	protein binding, protein kinase binding, identical protein binding, enzyme binding, frizzled binding, Rac GTPase binding
Ipmk	inositol polyphosphate multikinase	0.417006	5.00332	1	5.21182	4.79482	0.417006	584	605	10	69718	protein-coding	inositol 1,3,4,6-tetrakisphosphate 5-kinase	MGI:MGI:1916968|Ensembl:ENSMUSG00000060733|Vega:OTTMUSG00000031016	phosphorylation, neural tube formation, inositol phosphate biosynthetic process	nucleus, nucleoplasm, nucleolus	ATP binding, inositol-1,4,5-trisphosphate 3-kinase activity, inositol tetrakisphosphate 3-kinase activity, inositol-1,4,5-trisphosphate 6-kinase activity
Zfp36	zinc finger protein 36	0.416882	10.9704	1	11.1788	10.7619	0.416882	36541	37862	7	22695	protein-coding	TPA-induced sequence 11|growth factor-inducible nuclear protein NUP475|tristetraproline	MGI:MGI:99180|Ensembl:ENSMUSG00000044786|Vega:OTTMUSG00000021115	negative regulation of transcription from RNA polymerase II promoter, regulation of transcription from RNA polymerase II promoter, 3'-UTR-mediated mRNA stabilization, intracellular signal transduction, mRNA catabolic process, negative regulation of myeloid cell differentiation, negative regulation of inflammatory response, regulation of tumor necrosis factor production, response to starvation, nu…	cytoplasm, nucleus, cytosol, cytoplasmic stress granule	poly(A) RNA binding, DNA binding, protein binding, protein kinase binding, metal ion binding, mRNA binding, enzyme binding, C-C chemokine binding, AU-rich element binding, 14-3-3 protein binding, mRNA 3'-UTR AU-rich region binding
Twsg1	twisted gastrulation homolog 1 (Drosophila)	0.416254	6.77646	1	6.98458	6.56833	0.416254	1996	2069	17	65960	protein-coding	-	MGI:MGI:2137520|Ensembl:ENSMUSG00000024098	cell differentiation, camera-type eye development, hemopoiesis, forebrain development, negative regulation of osteoblast differentiation, positive regulation of BMP signaling pathway, ossification, mesoderm formation, negative regulation of BMP signaling pathway, BMP signaling pathway, tissue development, salivary gland morphogenesis	extracellular space, extracellular exosome	protein binding
Cinp	cyclin-dependent kinase 2 interacting protein	0.416235	4.39907	1	4.60719	4.19095	0.416235	384	398	12	67236	protein-coding	-	MGI:MGI:1914486|Ensembl:ENSMUSG00000021276	biological_process, cell division, DNA replication, DNA repair, cell cycle	nucleus, cellular_component	molecular_function, protein binding
Rps28	ribosomal protein S28	0.416072	5.16926	1	5.3773	4.96123	0.416072	655	679	17	54127	protein-coding	-	MGI:MGI:1859516|Ensembl:ENSMUSG00000067288|Vega:OTTMUSG00000037209	translation, rRNA processing, ribosome biogenesis, ribosomal small subunit biogenesis, rRNA export from nucleus	cytoplasm, extracellular exosome, intracellular, ribosome, small ribosomal subunit, cytosolic small ribosomal subunit	poly(A) RNA binding, structural constituent of ribosome, protein binding
Sdccag8	serologically defined colon cancer antigen 8	0.415409	4.26991	1	4.47761	4.0622	0.415409	351	364	1	76816	protein-coding	centrosomal colon cancer autoantigen protein	MGI:MGI:1924066|Ensembl:ENSMUSG00000026504|Vega:OTTMUSG00000021519	neuron migration, microtubule organizing center organization, tube formation, establishment of cell polarity	cytoplasm, centrosome, cell-cell junction, centriole, centriolar satellite	protein binding
Gnai2	guanine nucleotide binding protein (G protein), alpha inhibiting 2	0.415059	10.7386	1	10.9461	10.5311	0.415059	31099	32264	9	14678	protein-coding	adenylate cyclase-inhibiting G alpha protein|guanine nucleotide binding protein, alpha inhibiting 2	MGI:MGI:95772|Ensembl:ENSMUSG00000032562|Vega:OTTMUSG00000050782	metabolic process, signal transduction, cell division, G-protein coupled receptor signaling pathway, cell proliferation, adenosine receptor signaling pathway, cell cycle, adenylate cyclase-inhibiting G-protein coupled receptor signaling pathway, G-protein coupled acetylcholine receptor signaling pathway, gamma-aminobutyric acid signaling pathway, intracellular signal transduction, positive regula…	cytoplasm, centrosome, nucleoplasm, membrane, plasma membrane, extracellular exosome, heterotrimeric G-protein complex, extracellular vesicle, midbody, nucleus, cytosol, membrane raft	protein binding, metal ion binding, signal transducer activity, G-protein coupled receptor binding, GTPase activity, GTP binding, G-protein beta/gamma-subunit complex binding, guanyl nucleotide binding
Ndufa6	NADH dehydrogenase (ubiquinone) 1 alpha subcomplex, 6 (B14)	0.414981	5.01418	1	5.22167	4.80669	0.414981	588	610	15	67130	protein-coding	CI-B14|NADH-ubiquinone oxidoreductase B14 subunit|complex I-B14	MGI:MGI:1914380|Ensembl:ENSMUSG00000022450	response to oxidative stress, oxidation-reduction process	mitochondrion, mitochondrial respiratory chain complex I, mitochondrial membrane	molecular_function
Rps25	ribosomal protein S25	0.414793	6.79443	1	7.00183	6.58703	0.414793	2020	2096	9	75617	protein-coding	-	MGI:MGI:1922867|Ensembl:ENSMUSG00000009927	NULL	cytoplasm, nucleus, nucleolus, extracellular exosome, ribosome, small ribosomal subunit, cytosolic small ribosomal subunit	poly(A) RNA binding
Rps6ka1	ribosomal protein S6 kinase polypeptide 1	0.413877	5.10965	1	5.31659	4.90271	0.413877	628	652	4	20111	protein-coding	90 kDa ribosomal protein S6 kinase 1|MAP kinase-activated protein kinase 1a|MAPK-activated protein kinase 1a|MAPKAP kinase 1a|ribosomal protein S6 kinase, 90kD, polypeptide 1; Ribosomal protein S6 kinase, 90kD, 1	MGI:MGI:104558|Ensembl:ENSMUSG00000003644|Vega:OTTMUSG00000009632	positive regulation of transcription from RNA polymerase II promoter, protein phosphorylation, negative regulation of apoptotic process, intracellular signal transduction, negative regulation of cysteine-type endopeptidase activity involved in apoptotic process, regulation of translation, positive regulation of hepatic stellate cell activation, hepatocyte proliferation	cytoplasm, nucleus, spindle	protein serine/threonine kinase activity, protein kinase activity, ATP binding, magnesium ion binding, protein serine/threonine/tyrosine kinase activity, cysteine-type endopeptidase inhibitor activity involved in apoptotic process, ribosomal protein S6 kinase activity, protein binding, transcription factor binding, kinase activity
Gls	glutaminase	0.413371	6.39153	1	6.59821	6.18484	0.413371	1527	1586	1	14660	protein-coding	-	MGI:MGI:95752|Ensembl:ENSMUSG00000026103|Vega:OTTMUSG00000021410	synaptic transmission, suckling behavior, protein homotetramerization, regulation of respiratory gaseous exchange by neurological system process, glutamine metabolic process, glutamate biosynthetic process, glutamine catabolic process	cytosol, mitochondrion, mitochondrial matrix	protein binding, glutaminase activity
Naga	N-acetyl galactosaminidase, alpha	0.410657	6.52633	1	6.73166	6.321	0.410657	1675	1743	15	17939	protein-coding	alpha-galactosidase B	MGI:MGI:1261422|Ensembl:ENSMUSG00000022453	carbohydrate metabolic process, oligosaccharide metabolic process, glycoside catabolic process, glycosylceramide catabolic process, carbohydrate catabolic process, glycolipid catabolic process	cytoplasm, extracellular exosome, lysosome	protein homodimerization activity, alpha-galactosidase activity, hydrolase activity, hydrolyzing O-glycosyl compounds, alpha-N-acetylgalactosaminidase activity
Vldlr	very low density lipoprotein receptor	0.410204	4.9539	1	5.159	4.7488	0.410204	563	586	19	22359	protein-coding	VLDL receptor|VLDL-R	MGI:MGI:98935|Ensembl:ENSMUSG00000024924|Vega:OTTMUSG00000035962	receptor-mediated endocytosis, positive regulation of protein kinase activity, very-low-density lipoprotein particle clearance, glycoprotein transport, negative regulation of transcription from RNA polymerase II promoter, cholesterol metabolic process, lipid transport, dendrite morphogenesis, reelin-mediated signaling pathway, ventral spinal cord development, positive regulation of dendrite devel…	membrane, receptor complex, integral component of membrane, extracellular space, coated pit, very-low-density lipoprotein particle, nucleus, cell surface, apical part of cell, perinuclear region of cytoplasm	protein binding, glycoprotein binding, apolipoprotein binding, calcium-dependent protein binding, very-low-density lipoprotein particle receptor activity, very-low-density lipoprotein particle binding, glycoprotein transporter activity, calcium ion binding, reelin receptor activity
Edem1	ER degradation enhancer, mannosidase alpha-like 1	0.410148	5.1832	1	5.38827	4.97812	0.410148	660	687	6	192193	protein-coding	ER degradation ER degradation enhancer, mannosidase alpha-like 1|ER degradation-enhancing alpha-mannosidase-like 1	MGI:MGI:2180139|Ensembl:ENSMUSG00000030104|Vega:OTTMUSG00000056450	ER-associated ubiquitin-dependent protein catabolic process, N-glycan processing, endoplasmic reticulum unfolded protein response, glycoprotein ERAD pathway, mannose trimming involved in glycoprotein ERAD pathway, positive regulation of retrograde protein transport, ER to cytosol, trimming of terminal mannose on C branch	membrane, endoplasmic reticulum, integral component of endoplasmic reticulum membrane	calcium ion binding, mannosyl-oligosaccharide 1,2-alpha-mannosidase activity, protein binding, glycoprotein binding, misfolded protein binding
Uspl1	ubiquitin specific peptidase like 1	0.409719	5.93976	1	6.14462	5.7349	0.409719	1115	1161	5	231915	protein-coding	ubiquitin-specific peptidase-like protein 1	MGI:MGI:2442342|Ensembl:ENSMUSG00000041264|Vega:OTTMUSG00000028825	cell proliferation, protein desumoylation, Cajal body organization	extracellular space, Cajal body	SUMO binding, SUMO-specific isopeptidase activity, protein binding
Cenpb	centromere protein B	0.409557	7.21829	1	7.42307	7.01351	0.409557	2705	2817	2	12616	protein-coding	centromere autoantigen B	MGI:MGI:88376	regulation of transcription, DNA-templated	nucleus, chromosome, chromosome, centromeric region	DNA binding, nucleic acid binding, chromatin binding
Sys1	SYS1 Golgi-localized integral membrane protein homolog (S. cerevisiae)	0.409298	4.57905	1	4.7837	4.3744	0.409298	434	452	2	66460	protein-coding	Sys1 homolog	MGI:MGI:1913710|Ensembl:ENSMUSG00000045503|Vega:OTTMUSG00000001089	Golgi to plasma membrane protein transport, protein targeting to Golgi, Golgi to endosome transport	trans-Golgi network, Golgi membrane, integral component of Golgi membrane	molecular_function
B4galt5	UDP-Gal:betaGlcNAc beta 1,4-galactosyltransferase, polypeptide 5	0.40867	6.03419	1	6.23852	5.82985	0.40867	1190	1240	2	56336	protein-coding	UDP-Gal:beta-GlcNAc beta-1,4-galactosyltransferase 5|UDP-galactose:beta-N-acetylglucosamine beta-1,4-galactosyltransferase 5|b4Gal-T5|beta-1,4-GalT II|beta-1,4-GalTase 5|beta-1,4-galactosyltransferase V|beta4Gal-T5	MGI:MGI:1927169|Ensembl:ENSMUSG00000017929|Vega:OTTMUSG00000001180	protein glycosylation, carbohydrate metabolic process	integral component of membrane, extracellular exosome, Golgi cisterna membrane	metal ion binding, transferase activity, transferring glycosyl groups
Tex2	testis expressed gene 2	0.408276	6.02465	1	6.22879	5.82051	0.408276	1182	1232	11	21763	protein-coding	-	MGI:MGI:102465|Ensembl:ENSMUSG00000040548|Vega:OTTMUSG00000003419	biological_process	integral component of membrane, cellular_component	molecular_function
Gse1	genetic suppressor element 1	0.408056	5.9302	1	6.13423	5.72617	0.408056	1107	1154	8	382034	protein-coding	-	MGI:MGI:1098275|Ensembl:ENSMUSG00000031822|Vega:OTTMUSG00000031594	biological_process	cellular_component	molecular_function, protein binding
Rplp0	ribosomal protein, large, P0	0.407999	8.03799	1	8.24199	7.83399	0.407999	4772	4975	5	11837	protein-coding	60S ribosomal protein L10E|acidic ribosomal phosphoprotein P0	MGI:MGI:1927636|Ensembl:ENSMUSG00000067274|Vega:OTTMUSG00000014700	cellular response to interleukin-4, ribosome biogenesis	cytoplasm, nucleus, focal adhesion, membrane, extracellular exosome, intracellular, cytosolic large ribosomal subunit, dendrite, ribonucleoprotein complex, cytoplasmic ribonucleoprotein granule	poly(A) RNA binding
Ccnd1	cyclin D1	0.407756	7.59583	1	7.79971	7.39195	0.407756	3512	3662	7	12443	protein-coding	-	MGI:MGI:88313|Ensembl:ENSMUSG00000070348|Vega:OTTMUSG00000026018	negative regulation of transcription from RNA polymerase II promoter, protein phosphorylation, cellular response to DNA damage stimulus, cell division, regulation of cell cycle, Wnt signaling pathway, G1/S transition of mitotic cell cycle, transcription, DNA-templated, negative regulation of cell cycle arrest, endoplasmic reticulum unfolded protein response, lactation, canonical Wnt signaling pat…	cytoplasm, nucleus, bicellular tight junction, nucleoplasm, cytosol, membrane, intracellular, transcriptional repressor complex, cyclin-dependent protein kinase holoenzyme complex	protein binding, transcription factor binding, protein kinase activity, protein kinase binding, proline-rich region binding, transcription corepressor activity, enzyme binding, kinase activity, histone deacetylase binding, cyclin-dependent protein serine/threonine kinase regulator activity, protein complex binding
Hprt	hypoxanthine guanine phosphoribosyl transferase	0.407745	4.61916	1	4.82303	4.41529	0.407745	446	465	X	15452	protein-coding	HGPRT|HGPRTase|HPRT B|hypoxanthine guanine phosphoribosyl transferase 1	MGI:MGI:96217|Ensembl:ENSMUSG00000025630|Vega:OTTMUSG00000017356	cytolysis, dendrite morphogenesis, locomotory behavior, dopamine metabolic process, protein homotetramerization, purine nucleotide biosynthetic process, lymphocyte proliferation, central nervous system neuron development, IMP salvage, cerebral cortex neuron differentiation, grooming behavior, response to amphetamine, IMP metabolic process, nucleoside metabolic process, striatum development, purin…	cytoplasm, cytosol, extracellular exosome	nucleotide binding, identical protein binding, magnesium ion binding, protein homodimerization activity, hypoxanthine phosphoribosyltransferase activity, guanine phosphoribosyltransferase activity, protein binding
Pip4k2a	phosphatidylinositol-5-phosphate 4-kinase, type II, alpha	0.406675	4.86855	1	5.07189	4.66521	0.406675	530	553	2	18718	protein-coding	1-phosphatidylinositol 5-phosphate 4-kinase 2-alpha|1-phosphatidylinositol-5-phosphate 4-kinase 2-alpha|PI(5)P 4-kinase type II alpha|PIP4KII-alpha|diphosphoinositide kinase 2-alpha|phosphatidylinositol 5-phosphate 4-kinase type II alpha|phosphatidylinositol-4-phosphate 5-kinase, type II, alpha|phosphatidylinositol-5-phosphate 4-kinase type-2 alpha|ptdIns(5)P-4-kinase isoform 2-alpha	MGI:MGI:1298206|Ensembl:ENSMUSG00000026737|Vega:OTTMUSG00000011477	phosphatidylinositol phosphorylation, megakaryocyte development, regulation of autophagy, phosphatidylinositol metabolic process, positive regulation of autophagosome assembly	nucleus, plasma membrane, autophagosome	ATP binding, phosphatidylinositol phosphate kinase activity, 1-phosphatidylinositol-5-phosphate 4-kinase activity
Actb	actin, beta	0.405885	11.6583	1	11.8612	11.4554	0.405885	58643	61228	5	11461	protein-coding	A-X actin-like protein|actin, beta, cytoplasmic|melanoma X-actin	MGI:MGI:87904|Ensembl:ENSMUSG00000029580|Vega:OTTMUSG00000035960	ATP-dependent chromatin remodeling, platelet aggregation	cytosol, focal adhesion, membrane, blood microparticle, extracellular space, plasma membrane, extracellular exosome, protein complex, nuclear chromatin, ribonucleoprotein complex, cytoplasmic ribonucleoprotein granule, myelin sheath, NuA4 histone acetyltransferase complex, MLL5-L complex, cortical cytoskeleton, dense body	RNA polymerase II distal enhancer sequence-specific DNA binding, protein binding, ATP binding, identical protein binding, RNA polymerase II core promoter proximal region sequence-specific DNA binding, kinesin binding, Tat protein binding, nucleosomal DNA binding, nitric-oxide synthase binding
Brd2	bromodomain containing 2	0.403062	8.75043	1	8.95196	8.5489	0.403062	7806	8166	17	14312	protein-coding	female sterile homeotic-related gene 1	MGI:MGI:99495|Ensembl:ENSMUSG00000024335|Vega:OTTMUSG00000017279	regulation of transcription from RNA polymerase II promoter, transcription, DNA-templated, chromatin modification, nucleosome assembly	cytoplasm, nucleus	protein binding, lysine-acetylated histone binding, chromatin binding
Rps29	ribosomal protein S29	0.401721	6.84458	1	7.04544	6.64372	0.401721	2082	2180	12	20090	protein-coding	S29 ribosomal protein	MGI:MGI:107681|Ensembl:ENSMUSG00000034892|Vega:OTTMUSG00000023728	translation	cytoplasm, focal adhesion, extracellular exosome, intracellular, ribosome, small ribosomal subunit, cytosolic small ribosomal subunit	zinc ion binding, structural constituent of ribosome
Pdgfrl	platelet-derived growth factor receptor-like	0.401584	5.39853	1	5.59932	5.19774	0.401584	764	800	8	68797	protein-coding	PDGFR-like protein	MGI:MGI:1916047|Ensembl:ENSMUSG00000031595|Vega:OTTMUSG00000031636	NULL	NULL	protein binding
Reep3	receptor accessory protein 3	0.401468	7.03161	1	7.23234	6.83087	0.401468	2370	2482	10	28193	protein-coding	-	MGI:MGI:88930|Ensembl:ENSMUSG00000019873	cell division, mitotic nuclear division, nuclear envelope organization, mitotic nuclear envelope reassembly	integral component of membrane, cellular_component, endoplasmic reticulum membrane, microtubule	molecular_function
Rpl28	ribosomal protein L28	0.401155	7.11226	1	7.31283	6.91168	0.401155	2506	2625	7	19943	protein-coding	-	MGI:MGI:101839|Ensembl:ENSMUSG00000030432|Vega:OTTMUSG00000022993	translation, positive regulation of protein targeting to mitochondrion, regulation of mitophagy	cytoplasm, membrane, extracellular exosome, cytosolic large ribosomal subunit, dendrite, cytoplasmic ribonucleoprotein granule, cell body	poly(A) RNA binding, structural constituent of ribosome, protein binding
Fau	Finkel-Biskis-Reilly murine sarcoma virus (FBR-MuSV) ubiquitously expressed (fox derived)	0.399831	7.27655	1	7.47646	7.07663	0.399831	2807	2943	19	14109	protein-coding	MNSF-beta|monoclonal non-specific suppressor factor beta|monoclonal nonspecific suppressor factor beta|monoclonal nonspecific suppressor factor betamonoclonal nonspecific suppressor factor beta|ubiquitin-like protein FUBI	MGI:MGI:102547|Ensembl:ENSMUSG00000038274	translation	intracellular, ribosome	protein binding, structural constituent of ribosome
Rgs11	regulator of G-protein signaling 11	0.399366	6.79427	1	6.99395	6.59458	0.399366	2009	2107	17	50782	protein-coding	-	MGI:MGI:1354739|Ensembl:ENSMUSG00000024186|Vega:OTTMUSG00000026502	positive regulation of GTPase activity, G-protein coupled receptor signaling pathway, intracellular signal transduction	cytoplasm, plasma membrane, protein complex, heterotrimeric G-protein complex, dendrite terminus	GTPase activator activity, signal transducer activity, G-protein beta-subunit binding
Lrfn4	leucine rich repeat and fibronectin type III domain containing 4	0.398612	5.07297	1	5.27228	4.87367	0.398612	609	639	19	225875	protein-coding	synaptic adhesion-like molecule 3	MGI:MGI:2385612|Ensembl:ENSMUSG00000045045|Vega:OTTMUSG00000014906	axonogenesis	cell surface, integral component of membrane	protein binding
Spcs3	signal peptidase complex subunit 3 homolog (S. cerevisiae)	0.398527	5.0224	1	5.22167	4.82314	0.398527	588	617	8	76687	protein-coding	-	MGI:MGI:1923937|Ensembl:ENSMUSG00000054408|Vega:OTTMUSG00000034015	biological_process, signal peptide processing	integral component of membrane, endoplasmic reticulum, signal peptidase complex	molecular_function, peptidase activity
Ybx3	Y box protein 3	0.398064	5.4394	1	5.63843	5.24037	0.398064	785	824	6	56449	protein-coding	DNA-binding protein A|Y-box protein 3|cold shock domain protein A|cold shock domain-containing protein A	MGI:MGI:2137670|Ensembl:ENSMUSG00000030189|Vega:OTTMUSG00000056779	negative regulation of transcription from RNA polymerase II promoter, regulation of transcription, DNA-templated, in utero embryonic development, negative regulation of apoptotic process, male gonad development, spermatogenesis, cellular response to tumor necrosis factor, transcription, DNA-templated, negative regulation of necroptotic process, fertilization, cellular hyperosmotic response, negat…	cytoplasm, nucleus, ribonucleoprotein complex, polysome, gap junction	poly(A) RNA binding, RNA polymerase II regulatory region sequence-specific DNA binding, DNA binding, protein binding, nucleic acid binding, mRNA 3'-UTR binding, single-stranded DNA binding, transcriptional repressor activity, RNA polymerase II transcription regulatory region sequence-specific binding
Pabpc1	poly(A) binding protein, cytoplasmic 1	0.397774	7.26519	1	7.46408	7.0663	0.397774	2783	2922	15	18458	protein-coding	PABP-1|poly A binding protein 1|poly(A)-binding protein 1	MGI:MGI:1349722|Ensembl:ENSMUSG00000022283|Vega:OTTMUSG00000019779	mRNA processing, RNA splicing, nuclear-transcribed mRNA catabolic process, nonsense-mediated decay, positive regulation of nuclear-transcribed mRNA poly(A) tail shortening, positive regulation of nuclear-transcribed mRNA catabolic process, deadenylation-dependent decay, negative regulation of nuclear-transcribed mRNA catabolic process, nonsense-mediated decay, gene silencing by RNA	cytoplasm, catalytic step 2 spliceosome, nucleus, focal adhesion, membrane, extracellular exosome, ribonucleoprotein complex, cytoplasmic ribonucleoprotein granule, cytoplasmic stress granule, dendrite, messenger ribonucleoprotein complex	nucleotide binding, RNA binding, poly(A) RNA binding, protein binding, nucleic acid binding, poly(U) RNA binding, protein C-terminus binding, poly(A) binding, mRNA binding
Tap2	transporter 2, ATP-binding cassette, sub-family B (MDR/TAP)	0.397765	6.45037	1	6.64926	6.25149	0.397765	1582	1661	17	21355	protein-coding	ATP dependent transport protein family member|ATP-binding cassette sub-family B member 3|ATP-binding cassette, sub-family B (MDR/TAP), member 3|histocompatibility antigen modifier 2|transporter 2 ATP-binding cassette sub-family B|transporter 2, ABC (ATP binding cassette)	MGI:MGI:98484	metabolic process, transmembrane transport, adaptive immune response, transport, positive regulation of T cell mediated cytotoxicity, peptide transport, antigen processing and presentation of endogenous peptide antigen via MHC class I via ER pathway, TAP-dependent, response to molecule of bacterial origin, antigen processing and presentation of exogenous protein antigen via MHC class Ib, TAP-depe…	integral component of membrane, membrane, integral component of endoplasmic reticulum membrane, TAP complex, host cell	protein binding, ATP binding, ATPase activity, peptide transporter activity, ATPase activity, coupled to transmembrane movement of substances, peptide antigen-transporting ATPase activity, MHC class Ib protein binding, TAP1 binding, tapasin binding
Ppif	peptidylprolyl isomerase F (cyclophilin F)	0.396464	4.21211	1	4.41034	4.01387	0.396464	335	352	14	105675	protein-coding	PPIase F|cyclophilin D|cyclophilin F|mitochondrial Cyclophilin D|peptidyl-prolyl cis-trans isomerase, mitochondrial|rotamase F	MGI:MGI:2145814|Ensembl:ENSMUSG00000021868|Vega:OTTMUSG00000023363	response to oxidative stress, negative regulation of apoptotic process, protein folding, protein peptidyl-prolyl isomerization, apoptotic mitochondrial changes, cellular response to calcium ion, negative regulation of release of cytochrome c from mitochondria, negative regulation of ATPase activity, negative regulation of intrinsic apoptotic signaling pathway, cellular response to hydrogen peroxi…	mitochondrion, mitochondrial matrix, mitochondrial proton-transporting ATP synthase complex, mitochondrial permeability transition pore complex, mitochondrial inner membrane	protein binding, peptidyl-prolyl cis-trans isomerase activity, peptide binding, cyclosporin A binding
Timm17b	translocase of inner mitochondrial membrane 17b	0.396225	4.36716	1	4.56528	4.16905	0.396225	373	392	X	21855	protein-coding	translocator of inner mitochondrial membrane 17 kDa, b|translocator of inner mitochondrial membrane 17b|translocator of inner mitochondrial membrane b	MGI:MGI:1343176	intracellular protein transport, protein import into mitochondrial matrix	mitochondrial inner membrane, mitochondrion, mitochondrial inner membrane presequence translocase complex, integral component of mitochondrial inner membrane	protein channel activity, P-P-bond-hydrolysis-driven protein transmembrane transporter activity
Slc24a3	solute carrier family 24 (sodium/potassium/calcium exchanger), member 3	0.3954	7.84629	1	8.04399	7.64859	0.3954	4160	4375	2	94249	protein-coding	Na(+)/K(+)/Ca(2+)-exchange protein 3|solute carrier family 24 member 3	MGI:MGI:2137513|Ensembl:ENSMUSG00000063873|Vega:OTTMUSG00000004017	sodium ion transmembrane transport, transmembrane transport, calcium ion transmembrane transport, cellular calcium ion homeostasis, potassium ion transport	integral component of plasma membrane, integral component of membrane, plasma membrane	calcium ion binding, potassium ion binding, calcium channel activity, sodium ion binding, symporter activity, calcium, potassium:sodium antiporter activity
Klf4	Kruppel-like factor 4 (gut)	0.395379	6.9807	1	7.17839	6.78301	0.395379	2283	2401	4	16600	protein-coding	Kruppel-like factor 4 (Gut enriched kruppel-like factor) (Epithelial zinc-finger protein EZF)|epithelial zinc finger protein EZF|gut-enriched krueppel-like factor	MGI:MGI:1342287|Ensembl:ENSMUSG00000003032|Vega:OTTMUSG00000007231	negative regulation of transcription from RNA polymerase II promoter, regulation of transcription from RNA polymerase II promoter, transcription from RNA polymerase II promoter, stem cell population maintenance, cell differentiation, regulation of cell proliferation, positive regulation of transcription from RNA polymerase II promoter, negative regulation of transcription, DNA-templated, negative…	cytoplasm, nucleus, nucleoplasm, nuclear chromatin, nuclear euchromatin, nuclear transcription factor complex, transcription factor complex, chromatin	transcriptional activator activity, RNA polymerase II core promoter proximal region sequence-specific binding, DNA binding, transcription factor activity, sequence-specific DNA binding, protein binding, sequence-specific DNA binding, regulatory region DNA binding, RNA polymerase II transcription factor binding, transcriptional activator activity, RNA polymerase II transcription factor binding, co…
Tmem181c-ps	transmembrane protein 181C, pseudogene	0.395174	5.22523	1	5.42282	5.02764	0.395174	676	711	17	100040525	pseudo	transmembrane protein 181D, pseudogene	MGI:MGI:3780993	NA	NA	NA
Ankrd40	ankyrin repeat domain 40	0.395042	7.96748	1	8.165	7.76996	0.395042	4524	4759	11	71452	protein-coding	granule cell antiserum positive 15	MGI:MGI:1918702|Ensembl:ENSMUSG00000020864|Vega:OTTMUSG00000001717	biological_process	cellular_component	protein binding, molecular_function
Rtca	RNA 3'-terminal phosphate cyclase	0.391893	4.93982	1	5.13576	4.74387	0.391893	554	584	3	66368	protein-coding	RNA cyclase|RNA terminal phosphate cyclase domain 1|RNA terminal phosphate cyclase domain-containing protein 1|RNA-3'-phosphate cyclase	MGI:MGI:1913618|Ensembl:ENSMUSG00000000339|Vega:OTTMUSG00000027075	RNA processing	nucleus, nucleoplasm	RNA binding, poly(A) RNA binding, ATP binding, catalytic activity, RNA-3'-phosphate cyclase activity
Pla2g15	phospholipase A2, group XV	0.3917	5.72835	1	5.9242	5.5325	0.3917	957	1009	8	192654	protein-coding	1-O-acylceramide synthase|LCAT-like lysophospholipase|lysophospholipase 3|lysosomal phospholipase A2	MGI:MGI:2178076|Ensembl:ENSMUSG00000031903	ceramide metabolic process, lipid metabolic process, fatty acid metabolic process, glycerophospholipid metabolic process, phosphatidylcholine catabolic process, phosphatidylethanolamine catabolic process, phosphatidylcholine metabolic process	membrane, extracellular space, extracellular exosome, mitochondrion, lysosome	O-acyltransferase activity, calcium-independent phospholipase A2 activity
0610010K14Rik	RIKEN cDNA 0610010K14 gene	0.391147	4.60464	1	4.80022	4.40907	0.391147	439	463	11	104457	protein-coding	BPTF-associated protein of 18 kDa|MLL1/MLL complex subunit C17orf49 homolog	MGI:MGI:1915609|Ensembl:ENSMUSG00000020831|Vega:OTTMUSG00000006039	biological_process, chromatin modification	MLL1 complex, NURF complex	molecular_function, DNA binding
Ndufb3	NADH dehydrogenase (ubiquinone) 1 beta subcomplex 3	0.390833	4.53756	1	4.73298	4.34214	0.390833	419	442	1	66495	protein-coding	NADH-ubiquinone oxidoreductase B12 subunit|complex I-B12	MGI:MGI:1913745	biological_process, electron transport chain	integral component of membrane, extracellular exosome, mitochondrial inner membrane, mitochondrion, mitochondrial respiratory chain complex I	molecular_function
Ccnyl1	cyclin Y-like 1	0.390265	4.75769	1	4.95282	4.56255	0.390265	488	515	1	227210	protein-coding	-	MGI:MGI:2138614|Ensembl:ENSMUSG00000070871	biological_process, regulation of cyclin-dependent protein serine/threonine kinase activity	cellular_component	molecular_function, protein kinase binding
Ppp1cc	protein phosphatase 1, catalytic subunit, gamma isoform	0.389551	7.42119	1	7.61597	7.22642	0.389551	3092	3265	5	19047	protein-coding	PP1C gamma 1|PP1C gamma 2|protein phosphatase 1C catalytic subunit	MGI:MGI:104872|Ensembl:ENSMUSG00000004455|Vega:OTTMUSG00000016349	cell division, protein dephosphorylation, cell cycle, circadian regulation of gene expression, regulation of circadian rhythm, glycogen metabolic process, entrainment of circadian clock by photoperiod, neuron differentiation	nuclear speck, nucleolus, mitochondrion, PTW/PP1 phosphatase complex, midbody, cleavage furrow, condensed chromosome kinetochore, nucleus, cytoplasm, focal adhesion, protein complex, MLL5-L complex, dendritic spine	protein binding, metal ion binding, hydrolase activity, phosphatase activity, protein kinase binding, protein serine/threonine phosphatase activity, poly(A) RNA binding, protein N-terminus binding, protein C-terminus binding, protein domain specific binding, protein complex binding, protein phosphatase 1 binding, protein phosphatase binding, lamin binding, phosphoprotein phosphatase activity
Crispld2	cysteine-rich secretory protein LCCL domain containing 2	0.389258	4.6284	1	4.82303	4.43377	0.389258	446	471	8	78892	protein-coding	-	MGI:MGI:1926142|Ensembl:ENSMUSG00000031825|Vega:OTTMUSG00000025222	extracellular matrix organization, face morphogenesis, lung development	extracellular region, extracellular exosome, proteinaceous extracellular matrix, transport vesicle	glycosaminoglycan binding, heparin binding
Spns1	spinster homolog 1	0.388475	6.35985	1	6.55409	6.16561	0.388475	1481	1565	7	73658	protein-coding	spinster-like protein	MGI:MGI:1920908|Ensembl:ENSMUSG00000030741|Vega:OTTMUSG00000031445	lipid transport, transmembrane transport, sphingosine-1-phosphate signaling pathway, locomotion	integral component of membrane, mitochondrial inner membrane, lysosomal membrane, vesicle	sphingolipid transporter activity, protein binding
Lrrc59	leucine rich repeat containing 59	0.387519	6.5048	1	6.69855	6.31104	0.387519	1637	1731	11	98238	protein-coding	-	MGI:MGI:2138133|Ensembl:ENSMUSG00000020869|Vega:OTTMUSG00000002017	biological_process	integral component of membrane, membrane, endoplasmic reticulum, endoplasmic reticulum membrane, nuclear envelope, mitochondrial nucleoid	poly(A) RNA binding, protein binding
Ptov1	prostate tumor over expressed gene 1	0.386449	7.77604	1	7.96926	7.58281	0.386449	3950	4180	7	84113	protein-coding	granule cell antiserum positive 3	MGI:MGI:1933946|Ensembl:ENSMUSG00000038502|Vega:OTTMUSG00000029494	regulation of transcription, DNA-templated, transcription, DNA-templated	nucleus, perinuclear region of cytoplasm, plasma membrane, intracellular membrane-bounded organelle	NA
Rps19	ribosomal protein S19	0.386019	6.2092	1	6.40221	6.01619	0.386019	1333	1411	7	20085	protein-coding	-	MGI:MGI:1333780|Ensembl:ENSMUSG00000040952|Vega:OTTMUSG00000022935	translation, rRNA processing, erythrocyte differentiation, monocyte chemotaxis, Notch signaling pathway, maturation of SSU-rRNA from tricistronic rRNA transcript (SSU-rRNA, 5.8S rRNA, LSU-rRNA), protein tetramerization, ribosomal small subunit biogenesis, nucleolus organization, ribosomal small subunit assembly, maturation of SSU-rRNA, positive regulation of respiratory burst involved in inflamma…	cytoplasm, cytosol, nucleolus, focal adhesion, membrane, extracellular exosome, intracellular, ribosome, cytosolic small ribosomal subunit	poly(A) RNA binding, protein kinase binding, protein homodimerization activity, structural constituent of ribosome, fibroblast growth factor binding, protein binding
Sf3a2	splicing factor 3a, subunit 2	0.38566	5.24062	1	5.43345	5.04779	0.38566	681	721	10	20222	protein-coding	SAP 62|SF3a66|spliceosomal protein gene 62|spliceosome-associated protein 62|splicing factor 3a, subunit 2, 66kD	MGI:MGI:104912|Ensembl:ENSMUSG00000020211|Vega:OTTMUSG00000032875	spliceosomal complex assembly, mRNA splicing, via spliceosome, RNA splicing, via transesterification reactions, mRNA processing, positive regulation of neuron projection development	catalytic step 2 spliceosome, nucleus, U2 snRNP, U2-type prespliceosome, spliceosomal complex, nuclear speck	poly(A) RNA binding, protein binding, nucleic acid binding, zinc ion binding
Trpv4	transient receptor potential cation channel, subfamily V, member 4	0.385068	4.90898	1	5.10152	4.71645	0.385068	541	573	5	63873	protein-coding	osm-9-like TRP channel 4|osmosensitive transient receptor potential channel 4|transient receptor potential protein 12|trpv4 channel|vanilloid receptor-like channel 2|vanilloid receptor-like protein 2|vanilloid receptor-related osmotically-activated channel	MGI:MGI:1926945|Ensembl:ENSMUSG00000014158|Vega:OTTMUSG00000014501	calcium ion import, transmembrane transport, calcium ion transmembrane transport, calcium ion transport, cellular response to heat, cellular calcium ion homeostasis, positive regulation of cytosolic calcium ion concentration, response to osmotic stress, cellular response to osmotic stress, cell-cell junction assembly, ion transport, multicellular organismal water homeostasis, cellular hypotonic r…	cilium, integral component of membrane, cytosol, membrane, plasma membrane, apical plasma membrane, adherens junction, cell surface, lamellipodium, focal adhesion, cytoplasmic vesicle, growth cone, cytoplasmic microtubule, cortical actin cytoskeleton, filopodium, ruffle membrane	protein binding, ATP binding, protein kinase binding, calmodulin binding, cation channel activity, SH2 domain binding, calcium channel activity, ion channel activity, osmosensor activity, stretch-activated, cation-selective, calcium channel activity, microtubule binding, actin binding, alpha-tubulin binding, beta-tubulin binding, actin filament binding, protein kinase C binding
Capn10	calpain 10	0.384603	4.65637	1	4.84867	4.46407	0.384603	454	481	1	23830	protein-coding	CANP 10|calcium-activated neutral proteinase 10|calpain 8	MGI:MGI:1344392|Ensembl:ENSMUSG00000026270|Vega:OTTMUSG00000026368	proteolysis, positive regulation of insulin secretion, cellular response to insulin stimulus, positive regulation of glucose import, type B pancreatic cell apoptotic process, positive regulation of type B pancreatic cell apoptotic process, actin cytoskeleton reorganization, positive regulation of intracellular transport	cytoplasm, cytosol, intracellular, mitochondrion, cell	calcium-dependent cysteine-type endopeptidase activity
Pald1	phosphatase domain containing, paladin 1	0.384324	4.54081	1	4.73298	4.34865	0.384324	419	444	10	27355	protein-coding	-	MGI:MGI:1351623|Ensembl:ENSMUSG00000020092	NULL	cytosol	protein binding
Atp5g1	ATP synthase, H+ transporting, mitochondrial F0 complex, subunit C1 (subunit 9)	0.384225	4.8015	1	4.99361	4.60939	0.384225	502	532	11	11951	protein-coding	ATP synthase lipid-binding protein, mitochondrial|ATP synthase proteolipid P1|ATP synthase, H+ transporting, mitochondrial F0 complex, subunit c (subunit 9)|ATPase protein 9|ATPase subunit c	MGI:MGI:107653	ATP synthesis coupled proton transport, ATP hydrolysis coupled proton transport	integral component of membrane, mitochondrial inner membrane, mitochondrion, proton-transporting ATP synthase complex, coupling factor F(o), mitochondrial proton-transporting ATP synthase complex, proton-transporting two-sector ATPase complex, proton-transporting domain	hydrogen ion transmembrane transporter activity, lipid binding, protein binding
Myo5a	myosin VA	0.382947	5.57185	1	5.76333	5.38038	0.382947	856	908	9	17918	protein-coding	dilute lethal-20J protein|dilute myosin heavy chain, non-muscle|flailer|myosin-Va	MGI:MGI:105976|Ensembl:ENSMUSG00000034593|Vega:OTTMUSG00000016492	visual perception, synaptic transmission, vesicle-mediated transport, synapse organization, protein localization to plasma membrane, melanin biosynthetic process, odontogenesis, insulin secretion, exocytosis, cellular response to insulin stimulus, pigmentation, myelination, melanocyte differentiation, melanosome localization, long-chain fatty acid biosynthetic process, melanin metabolic process, …	cytoplasm, photoreceptor outer segment, ruffle, actin filament, cytosol, membrane, Golgi apparatus, endoplasmic reticulum, neuronal cell body, extracellular exosome, peroxisome, lysosome, late endosome, early endosome, recycling endosome, actomyosin, vesicle, secretory granule, intermediate filament, insulin-responsive compartment, melanosome, microtubule plus-end, myosin complex, filopodium tip	poly(A) RNA binding, protein binding, ATP binding, calcium ion binding, calmodulin binding, actin binding, Rab GTPase binding, motor activity, microfilament motor activity, actin filament binding
Lrp8	low density lipoprotein receptor-related protein 8, apolipoprotein e receptor	0.382696	7.09476	1	7.28611	6.90341	0.382696	2460	2610	4	16975	protein-coding	apolipoprotein E receptor 2|low density lipoprotein receptor relative, 8 ligand binding repeats, brain	MGI:MGI:1340044|Ensembl:ENSMUSG00000028613|Vega:OTTMUSG00000009153	negative regulation of transcription from RNA polymerase II promoter, receptor-mediated endocytosis, positive regulation of peptidyl-tyrosine phosphorylation, synaptic transmission, endocytosis, dendrite morphogenesis, modulation of synaptic transmission, positive regulation of protein kinase activity, hippocampus development, layer formation in cerebral cortex, positive regulation of protein tyr…	integral component of membrane, membrane, extracellular space, plasma membrane, receptor complex, caveola, dendrite, axon, neuronal cell body, microtubule associated complex, postsynaptic density	protein binding, calcium ion binding, glycoprotein binding, low-density lipoprotein receptor activity, apolipoprotein binding, calcium-dependent protein binding, very-low-density lipoprotein particle receptor activity, reelin receptor activity, kinesin binding, high-density lipoprotein particle binding
Ctsd	cathepsin D	0.382501	9.2863	1	9.47755	9.09505	0.382501	11237	11924	7	13033	protein-coding	-	MGI:MGI:88562|Ensembl:ENSMUSG00000007891|Vega:OTTMUSG00000018797	autophagosome assembly, proteolysis, autophagy, protein catabolic process	extracellular space, extracellular exosome, mitochondrion, lysosome, membrane raft, extracellular matrix, melanosome	peptidase activity, aspartic-type endopeptidase activity, endopeptidase activity, peptide binding
Gna14	guanine nucleotide binding protein, alpha 14	0.382406	4.25736	1	4.44857	4.06616	0.382406	344	365	19	14675	protein-coding	G-protein subunit alpha-14|g alpha-14	MGI:MGI:95769|Ensembl:ENSMUSG00000024697	metabolic process, signal transduction, G-protein coupled receptor signaling pathway, adenylate cyclase-modulating G-protein coupled receptor signaling pathway, phospholipase C-activating dopamine receptor signaling pathway	extracellular exosome, heterotrimeric G-protein complex	metal ion binding, signal transducer activity, G-protein coupled receptor binding, GTPase activity, GTP binding, G-protein beta/gamma-subunit complex binding, guanyl nucleotide binding, protein binding
Dpp7	dipeptidylpeptidase 7	0.381898	4.94221	1	5.13316	4.75126	0.381898	553	587	2	83768	protein-coding	DPP II|dipeptidyl aminopeptidase II|dipeptidyl peptidase II|dipeptidyl-peptidase 2|dipeptidyl-peptidase II|quiescent cell proline dipeptidase	MGI:MGI:1933213|Ensembl:ENSMUSG00000026958|Vega:OTTMUSG00000011997	proteolysis	Golgi apparatus, extracellular exosome, lysosome, cytoplasmic membrane-bounded vesicle, intracellular membrane-bounded organelle, vesicle, cytosol	serine-type peptidase activity, dipeptidyl-peptidase activity
Fyco1	FYVE and coiled-coil domain containing 1	0.38081	6.56262	1	6.75303	6.37222	0.38081	1700	1806	9	17281	protein-coding	maternal embryonic message 2	MGI:MGI:107277|Ensembl:ENSMUSG00000025241|Vega:OTTMUSG00000044623	transport, plus-end-directed vesicle transport along microtubule	integral component of membrane, cytoplasmic vesicle, membrane, lysosome, late endosome, autophagosome	ATP binding, metal ion binding, protein binding
Apbb1	amyloid beta (A4) precursor protein-binding, family B, member 1	0.380225	6.60638	1	6.79649	6.41627	0.380225	1752	1862	7	11785	protein-coding	-	MGI:MGI:107765|Ensembl:ENSMUSG00000037032|Vega:OTTMUSG00000048248	positive regulation of transcription from RNA polymerase II promoter, neuron migration, cellular response to DNA damage stimulus, axon guidance, visual learning, extracellular matrix organization, positive regulation of apoptotic process, negative regulation of neuron differentiation, positive regulation of transcription, DNA-templated, positive regulation of neuron projection development, positi…	cytoplasm, nucleus, lamellipodium, synapse, plasma membrane, growth cone, postsynaptic membrane, protein complex, dendritic spine, neuronal cell body, perinuclear region of cytoplasm, presynaptic membrane, main axon, growth cone lamellipodium, growth cone filopodium, nuclear speck	protein binding, beta-amyloid binding, chromatin binding, histone binding, proline-rich region binding, protein complex binding, tau protein binding, transcription factor binding, histone acetyltransferase binding
Trhde	TRH-degrading enzyme	0.378634	5.38525	1	5.57457	5.19593	0.378634	751	799	10	237553	protein-coding	PAP-II|TRH-DE|TRH-degrading ectoenzyme|TRH-specific aminopeptidase|pyroglutamyl-peptidase II|thyroliberinase|thyrotropin-releasing hormone degrading ectoenzyme	MGI:MGI:2384311|Ensembl:ENSMUSG00000050663|Vega:OTTMUSG00000025680	biological_process, cell-cell signaling, signal transduction, proteolysis, regulation of blood pressure, peptide catabolic process	cytoplasm, integral component of membrane, plasma membrane, extracellular exosome	zinc ion binding, metallopeptidase activity, peptide binding, metalloaminopeptidase activity
Cycs	cytochrome c, somatic	0.377946	4.59804	1	4.78702	4.40907	0.377946	435	463	6	13063	protein-coding	-	MGI:MGI:88578|Ensembl:ENSMUSG00000063694|Vega:OTTMUSG00000034264	apoptotic process, ATP synthesis coupled electron transport, mitochondrial electron transport, ubiquinol to cytochrome c, activation of cysteine-type endopeptidase activity involved in apoptotic process by cytochrome c, hydrogen peroxide metabolic process, mitochondrial electron transport, cytochrome c to oxygen, apoptotic DNA fragmentation	nucleus, cytosol, mitochondrion, mitochondrial intermembrane space, myelin sheath, respiratory chain	metal ion binding, electron carrier activity, heme binding, electron transporter, transferring electrons from CoQH2-cytochrome c reductase complex and cytochrome c oxidase complex activity
Taf7	TAF7 RNA polymerase II, TATA box binding protein (TBP)-associated factor	0.377857	4.83313	1	5.02206	4.6442	0.377857	512	545	18	24074	protein-coding	RNA polymerase II TBP-associated factor subunit F|TAF(II)55|TAF7 RNA polymerase II, TATA box binding protein (TBP)-associated factor, 55 kDa|TAFII-55|TATA box binding protein (TBP) associated factor, RNA polymerase II, F, 55 kDa|transcription initiation factor TFIID 55 kDa subunit	MGI:MGI:1346348|Ensembl:ENSMUSG00000051316|Vega:OTTMUSG00000034268	negative regulation of transcription from RNA polymerase II promoter, regulation of transcription from RNA polymerase II promoter, transcription from RNA polymerase II promoter, positive regulation of transcription from RNA polymerase II promoter, negative regulation of transcription, DNA-templated, DNA-templated transcription, initiation, transcription initiation from RNA polymerase II promoter,…	cytoplasm, nucleus, nucleoplasm, transcription factor TFIID complex, MLL1 complex, Golgi apparatus, transcription factor TFTC complex, positive transcription elongation factor complex b	transcription factor activity, sequence-specific DNA binding, protein binding, transcription coactivator activity, transcription factor binding, transcription regulatory region DNA binding, thyroid hormone receptor binding, vitamin D receptor binding, histone acetyltransferase binding
Fkbp2	FK506 binding protein 2	0.376021	5.15136	1	5.33937	4.96335	0.376021	638	680	19	14227	protein-coding	13 kDa FK506-binding protein|13 kDa FKBP|FK506-binding protein 2|FKBP-13|PPIase FKBP2|immunophilin FKBP13|rotamase	MGI:MGI:95542|Ensembl:ENSMUSG00000056629	protein folding, protein peptidyl-prolyl isomerization, chaperone-mediated protein folding	cytoplasm, endoplasmic reticulum membrane, extracellular exosome	peptidyl-prolyl cis-trans isomerase activity, FK506 binding, protein binding
H2-K1	histocompatibility 2, K1, K region	0.375757	6.22941	1	6.41728	6.04153	0.375757	1347	1436	17	14972	protein-coding	H-2 class I histocompatibility antigen, K-B alpha chain|H-2 class I histocompatibility antigen, K-D alpha chain|H-2 class I histocompatibility antigen, K-K alpha chain|H-2 class I histocompatibility antigen, K-Q alpha chain|H-2K(B)|H-2K(K)|H-2K(Q)|MHC H2-K transplantation antigen|MHC class I H2-K-b-alpha-2 cell surface glycoprotein|MHC class I antigen|MHC class I heavy chain H2-K|class I major hi…	MGI:MGI:95904|Ensembl:ENSMUSG00000061232|Vega:OTTMUSG00000037104	defense response to bacterium, antigen processing and presentation, immune response, inner ear development, antigen processing and presentation of exogenous peptide antigen via MHC class I, positive regulation of T cell mediated cytotoxicity, antigen processing and presentation of endogenous peptide antigen via MHC class I via ER pathway, TAP-dependent	external side of plasma membrane, cell surface, integral component of membrane, membrane, Golgi apparatus, endoplasmic reticulum, extracellular exosome, Golgi medial cisterna, MHC class I protein complex, endoplasmic reticulum exit site, phagocytic vesicle membrane, integral component of lumenal side of endoplasmic reticulum membrane	poly(A) RNA binding, protein binding, receptor binding, beta-2-microglobulin binding, peptide antigen binding, T cell receptor binding, TAP binding
Aldh16a1	aldehyde dehydrogenase 16 family, member A1	0.37478	4.20126	1	4.38866	4.01387	0.37478	330	352	7	69748	protein-coding	-	MGI:MGI:1916998	metabolic process, oxidation-reduction process	membrane, extracellular exosome	oxidoreductase activity, aldehyde dehydrogenase (NAD) activity
Gpx1	glutathione peroxidase 1	0.374702	4.90882	1	5.09617	4.72147	0.374702	539	575	9	14775	protein-coding	cellular glutathione peroxidase|selenium-dependent glutathione peroxidase 1	MGI:MGI:104887|Ensembl:ENSMUSG00000063856|Vega:OTTMUSG00000050754	regulation of gene expression, epigenetic, blood vessel endothelial cell migration, glutathione metabolic process, response to oxidative stress, oxidation-reduction process, negative regulation of apoptotic process, response to toxic substance, negative regulation of extrinsic apoptotic signaling pathway via death domain receptors, apoptotic process, regulation of proteasomal protein catabolic pr…	cytoplasm, extracellular exosome, mitochondrion, Lewy body	protein binding, SH3 domain binding, glutathione peroxidase activity
E130012A19Rik	RIKEN cDNA E130012A19 gene	0.37457	5.02206	1	5.20935	4.83478	0.37457	583	622	11	103551	protein-coding	ES cell-specific PRC2 subunit p48	MGI:MGI:2143991|Ensembl:ENSMUSG00000043439|Vega:OTTMUSG00000002746	neuron fate commitment	cellular_component	protein binding
Spg7	spastic paraplegia 7 homolog (human)	0.373961	5.55939	1	5.74638	5.37241	0.373961	846	903	8	234847	protein-coding	cell adhesion regulator|cell matrix adhesion regulator	MGI:MGI:2385906|Ensembl:ENSMUSG00000000738|Vega:OTTMUSG00000022131	proteolysis, cell adhesion, mitochondrion organization, regulation of cell adhesion, anterograde axon cargo transport	integral component of membrane, mitochondrion, membrane, mitochondrial membrane	ATP binding, zinc ion binding, metalloendopeptidase activity, protein binding
Ssx2ip	synovial sarcoma, X breakpoint 2 interacting protein	0.373494	7.45282	1	7.63957	7.26607	0.373494	3143	3356	3	99167	protein-coding	afadin DIL domain-interacting protein	MGI:MGI:2139150|Ensembl:ENSMUSG00000036825|Vega:OTTMUSG00000022292	cilium assembly, cell adhesion, regulation of cell motility, centrosome organization, intraciliary transport involved in cilium morphogenesis, regulation of Rac protein signal transduction	nucleus, protein complex, ciliary basal body, cell leading edge, centriolar satellite, adherens junction, cell-cell adherens junction	protein binding, protein domain specific binding
Tmem150a	transmembrane protein 150A	0.373166	4.41684	1	4.60343	4.23026	0.373166	383	409	6	232086	protein-coding	fasting-inducible integral membrane protein TM6P1|transmembrane protein 150	MGI:MGI:2385244|Ensembl:ENSMUSG00000055912|Vega:OTTMUSG00000023352	regulation of autophagy, catabolic process	plasma membrane, lysosome, integral component of membrane	molecular_function, protein binding
Hyou1	hypoxia up-regulated 1	0.371297	6.31486	1	6.50051	6.12921	0.371297	1427	1526	9	12282	protein-coding	140 kDa Ca(2+)-binding protein|150-kDa oxygen regulated protein|170 kDa glucose regulated protein GRP170|GRP-170|calcium binding protein 140|calcium binding protein, 140 kDa	MGI:MGI:108030|Ensembl:ENSMUSG00000032115|Vega:OTTMUSG00000034194	negative regulation of apoptotic process, cellular response to hypoxia, response to ischemia, negative regulation of hypoxia-induced intrinsic apoptotic signaling pathway, negative regulation of endoplasmic reticulum stress-induced neuron intrinsic apoptotic signaling pathway, response to endoplasmic reticulum stress, response to hypoxia	extracellular region, focal adhesion, membrane, extracellular exosome, endoplasmic reticulum lumen, endoplasmic reticulum chaperone complex	ATP binding
Gid4	GID complex subunit 4, VID24 homolog (S. cerevisiae)	0.371106	6.48991	1	6.67546	6.30435	0.371106	1611	1723	11	66771	protein-coding	vacuolar import and degradation protein 24 homolog	MGI:MGI:1914021|Ensembl:ENSMUSG00000018415|Vega:OTTMUSG00000005814	biological_process	cellular_component	molecular_function
Amigo2	adhesion molecule with Ig like domain 2	0.370419	6.8421	1	7.02731	6.65689	0.370419	2056	2200	15	105827	protein-coding	alivin 1|alivin-1|amigo2|amphoterin induced gene and ORF 2	MGI:MGI:2145995|Ensembl:ENSMUSG00000048218	negative regulation of apoptotic process, cell adhesion, heterophilic cell-cell adhesion via plasma membrane cell adhesion molecules, homophilic cell adhesion via plasma membrane adhesion molecules, positive regulation of synapse assembly, brain development, cell-cell adhesion, negative regulation of programmed cell death	nucleus, integral component of membrane, plasma membrane	protein binding, molecular_function
Aprt	adenine phosphoribosyl transferase	0.370198	4.37242	1	4.55752	4.18732	0.370198	371	397	8	11821	protein-coding	-	MGI:MGI:88061|Ensembl:ENSMUSG00000006589	grooming behavior, nucleoside metabolic process, purine ribonucleoside salvage, adenine salvage, adenine metabolic process, AMP salvage, lactation, cellular response to insulin stimulus	cytoplasm, nucleoplasm, extracellular exosome	AMP binding, adenine binding, adenine phosphoribosyltransferase activity
Ppp1r37	protein phosphatase 1, regulatory subunit 37	0.369738	6.98401	1	7.16888	6.79914	0.369738	2268	2428	7	232947	protein-coding	leucine rich repeat containing 68|leucine-rich repeat-containing protein 68	MGI:MGI:2687042|Ensembl:ENSMUSG00000051403	negative regulation of phosphatase activity	cellular_component	protein binding, phosphatase binding, protein phosphatase inhibitor activity
Adam9	a disintegrin and metallopeptidase domain 9 (meltrin gamma)	0.369548	5.68255	1	5.86733	5.49778	0.369548	920	985	8	11502	protein-coding	a disintegrin and metalloproteinase domain 9 (meltrin gamma)|metalloprotease/disintegrin/cysteine-rich protein 9|myeloma cell metalloproteinase	MGI:MGI:105376|Ensembl:ENSMUSG00000031555	proteolysis, response to calcium ion, cell adhesion, cell-matrix adhesion, transforming growth factor beta receptor signaling pathway, response to tumor necrosis factor, response to hydrogen peroxide, activation of MAPKK activity, cellular response to lipopolysaccharide, membrane protein ectodomain proteolysis, positive regulation of protein secretion, monocyte activation, positive regulation of …	cytoplasm, integral component of membrane, focal adhesion, extracellular space, plasma membrane, extracellular exosome, cell surface, intrinsic component of external side of plasma membrane	protein binding, zinc ion binding, SH3 domain binding, integrin binding, metallopeptidase activity, metalloendopeptidase activity, laminin binding, collagen binding, protein kinase C binding
Atpif1	ATPase inhibitory factor 1	0.369509	4.61546	1	4.80022	4.43071	0.369509	439	470	4	11983	protein-coding	inhibitor of F(1)F(o)-ATPase	MGI:MGI:1196457|Ensembl:ENSMUSG00000054428|Vega:OTTMUSG00000009786	reactive oxygen species metabolic process, erythrocyte differentiation, mitophagy in response to mitochondrial depolarization, negative regulation of ATPase activity, negative regulation of endothelial cell proliferation, heme biosynthetic process, regulation of protein targeting to mitochondrion, positive regulation of proteolysis involved in cellular protein catabolic process, negative regulati…	cell surface, mitochondrion, mitochondrial proton-transporting ATP synthase complex	protein binding, angiostatin binding, ATPase binding, enzyme inhibitor activity, ATPase inhibitor activity, protein homodimerization activity, calmodulin binding
Fkbp5	FK506 binding protein 5	0.368187	6.01511	1	6.1992	5.83101	0.368187	1158	1241	17	14229	protein-coding	51 kDa FK506-binding protein|51 kDa FKBP|PPIase FKBP5|rotamase	MGI:MGI:104670|Ensembl:ENSMUSG00000024222|Vega:OTTMUSG00000024255	protein folding, protein peptidyl-prolyl isomerization, chaperone-mediated protein folding	cytoplasm, nucleoplasm, membrane, endoplasmic reticulum membrane, extracellular exosome	protein binding, peptidyl-prolyl cis-trans isomerase activity, heat shock protein binding, FK506 binding
Zfp143	zinc finger protein 143	0.368114	4.34203	1	4.52609	4.15797	0.368114	363	389	7	20841	protein-coding	mStaf|selenocysteine tRNA gene transcription activating factor|selenocysteine tRNA gene transcription-activating factor|zfp-143|zinc finger protein 80, related sequence 1	MGI:MGI:1277969|Ensembl:ENSMUSG00000061079	transcription, DNA-templated	nucleus	DNA binding, protein binding, metal ion binding
Acsl4	acyl-CoA synthetase long-chain family member 4	0.367401	4.43843	1	4.62213	4.25473	0.367401	388	416	X	50790	protein-coding	LACS 4|fatty acid-Coenzyme A ligase, long chain 4|long-chain acyl-CoA synthetase 4|mACS4	MGI:MGI:1354713|Ensembl:ENSMUSG00000031278|Vega:OTTMUSG00000018811	metabolic process, neuron differentiation, regulation of fatty acid metabolic process, lipid metabolic process, positive regulation of cell growth, lipid biosynthetic process, long-chain fatty acid metabolic process, embryonic process involved in female pregnancy, negative regulation of prostaglandin secretion, response to nutrient, triglyceride metabolic process, fatty acid transport, dendritic …	cytoplasm, integral component of membrane, membrane, endoplasmic reticulum membrane, extracellular exosome, mitochondrion, mitochondrial outer membrane, peroxisomal membrane, lipid particle, ER-mitochondrion membrane contact site, peroxisome, endoplasmic reticulum, neuronal cell body, mitochondrial membrane	ATP binding, catalytic activity, long-chain fatty acid-CoA ligase activity, very long-chain fatty acid-CoA ligase activity, arachidonate-CoA ligase activity
Gnb1	guanine nucleotide binding protein (G protein), beta 1	0.366832	8.55629	1	8.7397	8.37287	0.366832	6738	7228	4	14688	protein-coding	guanine nucleotide binding protein, beta 1|transducin beta chain 1	MGI:MGI:95781|Ensembl:ENSMUSG00000029064|Vega:OTTMUSG00000010708	retina development in camera-type eye, G-protein coupled receptor signaling pathway, cell proliferation, phototransduction, visible light, cellular response to hypoxia, phospholipase C-activating G-protein coupled receptor signaling pathway, sensory perception of taste, cardiac muscle cell apoptotic process, positive regulation of cytosolic calcium ion concentration	photoreceptor outer segment, plasma membrane, extracellular exosome, heterotrimeric G-protein complex, myelin sheath, extracellular vesicle, lysosomal membrane, cytosol, dendrite, cell body, photoreceptor outer segment membrane, photoreceptor inner segment	protein binding, protein complex binding, signal transducer activity, spectrin binding, GTPase activity, GTPase binding, G-protein coupled receptor binding, type 1 angiotensin receptor binding
Rnf157	ring finger protein 157	0.366006	5.36442	1	5.54743	5.18142	0.366006	737	791	11	217340	protein-coding	-	MGI:MGI:2442484|Ensembl:ENSMUSG00000052949|Vega:OTTMUSG00000003842	biological_process	cellular_component	protein binding, zinc ion binding
Setd8	SET domain containing (lysine methyltransferase) 8	0.365875	4.41672	1	4.59966	4.23378	0.365875	382	410	5	67956	protein-coding	H4-K20-HMTase SETD8|PR/SET domain-containing protein 07|SET domain-containing protein 8|histone-lysine N-methyltransferase SETD8	MGI:MGI:1915206|Ensembl:ENSMUSG00000049327|Vega:OTTMUSG00000017165	negative regulation of transcription from RNA polymerase II promoter, negative regulation of transcription, DNA-templated, histone lysine methylation, peptidyl-lysine monomethylation, regulation of DNA damage response, signal transduction by p53 class mediator	nucleus, nucleolus	protein binding, p53 binding, transcription corepressor activity, histone-lysine N-methyltransferase activity, protein-lysine N-methyltransferase activity
Snrpd2	small nuclear ribonucleoprotein D2	0.365844	4.85594	1	5.03886	4.67302	0.365844	518	556	7	107686	protein-coding	sm-D2|snRNP core protein D2	MGI:MGI:98345	spliceosomal snRNP assembly	catalytic step 2 spliceosome, cytosol, extracellular exosome, U2 snRNP, U12-type spliceosomal complex, U5 snRNP, U4/U6 x U5 tri-snRNP complex, SMN-Sm protein complex, precatalytic spliceosome, U1 snRNP, U4 snRNP, methylosome, viral nucleocapsid, pICln-Sm protein complex	poly(A) RNA binding
Arl3	ADP-ribosylation factor-like 3	0.365603	5.79321	1	5.97601	5.61041	0.365603	992	1065	19	56350	protein-coding	ADP-ribosylation-like 3	MGI:MGI:1929699|Ensembl:ENSMUSG00000025035	kidney development, intraciliary transport, cilium morphogenesis, intracellular protein transport, protein transport, small GTPase mediated signal transduction, cytokinesis, smoothened signaling pathway, post-Golgi vesicle-mediated transport, photoreceptor cell development	nucleus, centrosome, photoreceptor connecting cilium, Golgi apparatus, extracellular exosome, intracellular, spindle microtubule, cytoplasmic microtubule, Golgi membrane, midbody, primary cilium	protein binding, microtubule binding, metal ion binding, GTPase activity, GTP binding, GDP binding
Rplp2	ribosomal protein, large P2	0.3656	6.23234	1	6.41514	6.04954	0.3656	1345	1444	7	67186	protein-coding	-	MGI:MGI:1914436|Ensembl:ENSMUSG00000025508|Vega:OTTMUSG00000024569	translational elongation	focal adhesion, membrane, extracellular exosome, cytosolic large ribosomal subunit	molecular_function, structural constituent of ribosome, protein binding
Atp5b	ATP synthase, H+ transporting mitochondrial F1 complex, beta subunit	0.364781	8.6966	1	8.87899	8.51421	0.364781	7421	7972	10	11947	protein-coding	ATP synthase, H+ transporting mitochondrial F1 complex, alpha subunit|mitochondrial ATP synthase, H+ transporting F1 complex beta subunit	MGI:MGI:107801|Ensembl:ENSMUSG00000025393|Vega:OTTMUSG00000023688	ATP metabolic process, angiogenesis, osteoblast differentiation, ATP synthesis coupled proton transport, regulation of intracellular pH, ATP hydrolysis coupled proton transport, proton transport, ATP biosynthetic process, lipid metabolic process, negative regulation of cell adhesion involved in substrate-bound cell migration	nucleus, cell surface, membrane, plasma membrane, extracellular exosome, mitochondrial inner membrane, mitochondrion, myelin sheath, mitochondrial membrane, mitochondrial nucleoid, mitochondrial proton-transporting ATP synthase complex, proton-transporting ATP synthase complex, catalytic core F(1), proton-transporting two-sector ATPase complex, catalytic domain	ATP binding, ATPase activity, proton-transporting ATPase activity, rotational mechanism, MHC class I protein binding, proton-transporting ATP synthase activity, rotational mechanism, hydrolase activity, acting on acid anhydrides, catalyzing transmembrane movement of substances, protein binding
Dynll2	dynein light chain LC8-type 2	0.364373	8.60739	1	8.78957	8.4252	0.364373	6975	7495	11	68097	protein-coding	8 kDa dynein light chain b	MGI:MGI:1915347|Ensembl:ENSMUSG00000020483|Vega:OTTMUSG00000001475	metabolic process, microtubule-based process, intracellular transport, synaptic target recognition	nucleus, centrosome, membrane, microtubule, microtubule associated complex, myosin complex, dynein complex, cytoplasm	protein binding, motor activity, cytoskeletal protein binding
Arrb2	arrestin, beta 2	0.364244	5.58457	1	5.76669	5.40245	0.364244	858	922	11	216869	protein-coding	beta arr2	MGI:MGI:99474|Ensembl:ENSMUSG00000060216|Vega:OTTMUSG00000006049	transcription from RNA polymerase II promoter, protein ubiquitination, proteasome-mediated ubiquitin-dependent protein catabolic process, positive regulation of protein ubiquitination, positive regulation of ERK1 and ERK2 cascade, regulation of G-protein coupled receptor protein signaling pathway, receptor internalization, cell chemotaxis, transforming growth factor beta receptor signaling pathwa…	cytoplasm, nucleus, endocytic vesicle, cytoplasmic vesicle, plasma membrane, intracellular, cytosol, coated pit, basolateral plasma membrane, postsynaptic membrane, dendritic spine, postsynaptic density	receptor binding, ubiquitin protein ligase binding, enzyme binding, G-protein coupled receptor binding, protein complex scaffold, low-density lipoprotein particle receptor binding, angiotensin receptor binding, protein binding, protein kinase B binding, protein domain specific binding, protein complex binding, mitogen-activated protein kinase binding, type 1 angiotensin receptor binding, 14-3-3 p…
Lamc1	laminin, gamma 1	0.363864	6.44897	1	6.6309	6.26704	0.363864	1562	1679	1	226519	protein-coding	S-LAM gamma|S-laminin subunit gamma|laminin B2 chain|laminin-1 subunit gamma|laminin-10 subunit gamma|laminin-11 subunit gamma|laminin-2 subunit gamma|laminin-3 subunit gamma|laminin-4 subunit gamma|laminin-6 subunit gamma|laminin-7 subunit gamma|laminin-8 subunit gamma|laminin-9 subunit gamma	MGI:MGI:99914|Ensembl:ENSMUSG00000026478|Vega:OTTMUSG00000030992	substrate adhesion-dependent cell spreading, cell migration, protein complex assembly, cell adhesion, neuron projection development, hemidesmosome assembly, extracellular matrix disassembly	basement membrane, extracellular exosome, extracellular matrix, basal lamina, laminin-10 complex, proteinaceous extracellular matrix, laminin-1 complex	protein binding, extracellular matrix structural constituent, glycosphingolipid binding
Adam10	a disintegrin and metallopeptidase domain 10	0.363571	7.0741	1	7.25588	6.89231	0.363571	2409	2590	9	11487	protein-coding	ADAM 10|a disintegrin and metalloprotease domain (ADAM) 10|a disintegrin and metalloprotease domain 10|kuzbanian protein homolog|mammalian disintegrin-metalloprotease	MGI:MGI:109548|Ensembl:ENSMUSG00000054693|Vega:OTTMUSG00000033211	in utero embryonic development, protein phosphorylation, proteolysis, protein processing, positive regulation of cell proliferation, negative regulation of cell adhesion, positive regulation of cell migration, response to tumor necrosis factor, Notch receptor processing, Notch signaling pathway, nucleocytoplasmic transport, membrane protein ectodomain proteolysis, positive regulation of cell grow…	cytoplasm, nucleus, cell surface, integral component of membrane, focal adhesion, membrane, Golgi apparatus, plasma membrane, extracellular exosome, intracellular membrane-bounded organelle, postsynaptic density, perinuclear endoplasmic reticulum, Golgi-associated vesicle, tetraspanin-enriched microdomain, trans-Golgi network	protein binding, protein kinase binding, protein homodimerization activity, zinc ion binding, endopeptidase activity, SH3 domain binding, SH2 domain binding, metallopeptidase activity, metalloendopeptidase activity
Rab15	RAB15, member RAS oncogene family	0.363496	4.38353	1	4.56528	4.20178	0.363496	373	401	12	104886	protein-coding	-	MGI:MGI:1916865|Ensembl:ENSMUSG00000021062|Vega:OTTMUSG00000027558	signal transduction, protein localization to plasma membrane, intracellular protein transport, protein transport, small GTPase mediated signal transduction, nucleocytoplasmic transport, Rab protein signal transduction, vesicle docking involved in exocytosis, protein secretion, regulation of exocytosis, positive regulation of regulated secretory pathway	membrane, intracellular, endosome membrane, cytoplasm, perinuclear region of cytoplasm, primary cilium, extracellular exosome	protein binding, GTPase activity, GTP binding
Nop56	NOP56 ribonucleoprotein	0.363278	5.81888	1	6.00052	5.63725	0.363278	1009	1085	2	67134	protein-coding	56kDa with KKE/D repeat|NOP56 ribonucleoprotein homolog|nucleolar protein 5A	MGI:MGI:1914384|Ensembl:ENSMUSG00000027405|Vega:OTTMUSG00000015495	rRNA modification	cytoplasm, nucleoplasm, nucleolus, membrane, small nucleolar ribonucleoprotein complex, box C/D snoRNP complex, small-subunit processome, pre-snoRNP complex	poly(A) RNA binding, snoRNA binding, protein binding
Fam53b	family with sequence similarity 53, member B	0.362828	4.69557	1	4.87698	4.51415	0.362828	463	498	7	77938	protein-coding	-	MGI:MGI:1925188|Ensembl:ENSMUSG00000030956|Vega:OTTMUSG00000023048	biological_process	cellular_component	molecular_function
A330023F24Rik	RIKEN cDNA A330023F24 gene	0.361768	5.07472	1	5.2556	4.89384	0.361768	602	648	1	320977	ncRNA	-	MGI:MGI:2443958|Ensembl:ENSMUSG00000096929	NA	NA	NA
Rpl19	ribosomal protein L19	0.361736	7.54899	1	7.72986	7.36812	0.361736	3346	3602	11	19921	protein-coding	-	MGI:MGI:98020|Ensembl:ENSMUSG00000017404|Vega:OTTMUSG00000002909	translation	cytoplasm, nucleolus, focal adhesion, membrane, intracellular, cytosolic large ribosomal subunit, ribosome	poly(A) RNA binding, structural constituent of ribosome
Aldoa	aldolase A, fructose-bisphosphate	0.361662	9.46954	1	9.65037	9.28871	0.361662	12667	13637	7	11674	protein-coding	aldolase 1, A isoform|muscle-type aldolase	MGI:MGI:87994|Ensembl:ENSMUSG00000030695|Vega:OTTMUSG00000025167	glycolytic process, protein homotetramerization	membrane, protein complex, Z disc, myelin sheath, M band	protease binding, fructose-bisphosphate aldolase activity
Cln5	ceroid-lipofuscinosis, neuronal 5	0.361606	5.04086	1	5.22167	4.86006	0.361606	588	633	14	211286	protein-coding	-	MGI:MGI:2442253|Ensembl:ENSMUSG00000022125	visual perception, brain development, neurogenesis, glycosylation, lysosome organization, lysosomal lumen acidification, signal peptide processing	integral component of membrane, Golgi apparatus, endoplasmic reticulum, perinuclear region of cytoplasm, extracellular exosome, lysosome, lysosomal membrane, vacuolar lumen	mannose binding
Gxylt1	glucoside xylosyltransferase 1	0.360883	5.60462	1	5.78507	5.42418	0.360883	869	936	15	223827	protein-coding	glycosyltransferase 8 domain containing 3|glycosyltransferase 8 domain-containing protein 3	MGI:MGI:2684933|Ensembl:ENSMUSG00000036197|Vega:OTTMUSG00000023355	O-glycan processing	integral component of membrane, cellular_component	transferase activity, transferring glycosyl groups, UDP-xylosyltransferase activity
Slc2a3	solute carrier family 2 (facilitated glucose transporter), member 3	0.360848	4.7871	1	4.96752	4.60667	0.360848	493	531	6	20527	protein-coding	glucose transporter type 3, brain	MGI:MGI:95757|Ensembl:ENSMUSG00000003153|Vega:OTTMUSG00000036005	transmembrane transport, proton transport, glucose transport, glucose import, glucose transmembrane transport, hexose transmembrane transport, dehydroascorbic acid transport	cytoplasm, integral component of plasma membrane, integral component of membrane, membrane, plasma membrane, extracellular exosome, acrosomal membrane	substrate-specific transmembrane transporter activity, transporter activity, sugar:proton symporter activity, glucose transmembrane transporter activity, glucose binding, transmembrane transporter activity, dehydroascorbic acid transporter activity, D-glucose transmembrane transporter activity
Hdac9	histone deacetylase 9	0.360422	5.11788	1	5.2981	4.93767	0.360422	620	668	12	79221	protein-coding	MEF2-interacting transcription repressor MITR|histone deacetylase 7B|histone deacetylase-related protein	MGI:MGI:1931221|Ensembl:ENSMUSG00000004698	negative regulation of transcription from RNA polymerase II promoter, negative regulation of transcription, DNA-templated, histone deacetylation, cellular response to insulin stimulus, histone H3 deacetylation, positive regulation of cell migration involved in sprouting angiogenesis, peptidyl-lysine deacetylation, histone H4 deacetylation, response to amphetamine, neuron differentiation	nucleus, transcription factor complex	transcription factor binding, histone deacetylase binding, protein binding, protein kinase C binding, protein deacetylase activity
Megf8	multiple EGF-like-domains 8	0.359927	8.14657	1	8.32653	7.96661	0.359927	5060	5454	7	269878	protein-coding	EGF-like protein 4|EGF-like-domain, multiple 4|epidermal growth factor-like protein 4|multiple EGF-like domains protein 8	MGI:MGI:2446294|Ensembl:ENSMUSG00000045039|Vega:OTTMUSG00000033805	cell migration involved in gastrulation, regulation of gene expression, determination of left/right symmetry, embryonic skeletal system morphogenesis, left/right pattern formation, embryonic limb morphogenesis, limb morphogenesis, BMP signaling pathway, coronary vasculature development, craniofacial suture morphogenesis, embryonic heart tube left/right pattern formation, determination of digestiv…	nucleus, integral component of membrane, membrane, extracellular exosome	protein binding, molecular_function, calcium ion binding
Lair1	leukocyte-associated Ig-like receptor 1	0.35946	5.27474	1	5.45447	5.09501	0.35946	691	745	7	52855	protein-coding	-	MGI:MGI:105492|Ensembl:ENSMUSG00000055541	NULL	integral component of membrane, plasma membrane, extracellular exosome	protein binding
Camsap1	calmodulin regulated spectrin-associated protein 1	0.358493	6.57208	1	6.75133	6.39284	0.358493	1698	1832	2	227634	protein-coding	-	MGI:MGI:3036242|Ensembl:ENSMUSG00000026933|Vega:OTTMUSG00000012659	cytoskeleton organization, regulation of cell morphogenesis, neuron projection development	microtubule, cytoplasm	protein binding, microtubule binding, spectrin binding, calmodulin binding
Inf2	inverted formin, FH2 and WH2 domain containing	0.357457	9.05596	1	9.23469	8.87723	0.357457	9496	10253	12	70435	protein-coding	formin, inverted	MGI:MGI:1917685|Ensembl:ENSMUSG00000037679	actin cytoskeleton organization, regulation of mitochondrial fission, regulation of cellular component size, cellular component organization	cytoplasm, nucleus, endoplasmic reticulum, perinuclear region of cytoplasm	actin binding, Rho GTPase binding, binding
Rps9	ribosomal protein S9	0.35707	7.8445	1	8.02303	7.66596	0.35707	4100	4428	7	76846	protein-coding	-	MGI:MGI:1924096|Ensembl:ENSMUSG00000006333|Vega:OTTMUSG00000022990	translation, positive regulation of cell proliferation, positive regulation of translational fidelity	cytoplasm, nucleus, nucleolus, focal adhesion, membrane, extracellular exosome, intracellular, ribonucleoprotein complex, small ribosomal subunit, cytosolic small ribosomal subunit	RNA binding, poly(A) RNA binding, structural constituent of ribosome, translation regulator activity, rRNA binding, protein binding
Rnpepl1	arginyl aminopeptidase (aminopeptidase B)-like 1	0.356537	6.18111	1	6.35938	6.00284	0.356537	1294	1398	1	108657	protein-coding	-	MGI:MGI:1914170|Ensembl:ENSMUSG00000026269|Vega:OTTMUSG00000042343	biological_process, leukotriene biosynthetic process, proteolysis, peptide catabolic process	cytoplasm, cellular_component	molecular_function, zinc ion binding, metallopeptidase activity, peptide binding, metalloaminopeptidase activity, binding
Hps4	Hermansky-Pudlak syndrome 4 homolog (human)	0.356457	5.12451	1	5.30274	4.94628	0.356457	622	672	5	192232	protein-coding	light ear|light-ear protein	MGI:MGI:2177742|Ensembl:ENSMUSG00000042328|Vega:OTTMUSG00000023434	positive regulation of protein targeting to mitochondrion, blood coagulation, protein stabilization, melanocyte differentiation, organelle organization, lysosome organization, protein targeting	cytoplasm, membrane, lysosome, cytoplasmic membrane-bounded vesicle, melanosome, BLOC-3 complex, platelet dense granule	protein dimerization activity, protein homodimerization activity, protein binding
Zwint	ZW10 interactor	0.356273	6.89475	1	7.07289	6.71662	0.356273	2122	2293	10	52696	protein-coding	ZW10-interacting protein 1	MGI:MGI:1289227|Ensembl:ENSMUSG00000019923|Vega:OTTMUSG00000028989	cell division, mitotic cell cycle checkpoint, mitotic sister chromatid segregation, establishment of localization in cell	cytoplasm, nucleus, kinetochore, condensed chromosome kinetochore, dendrite, intracellular membrane-bounded organelle, neuron projection	protein N-terminus binding, protein binding
Nolc1	nucleolar and coiled-body phosphoprotein 1	0.35599	5.72189	1	5.89988	5.54389	0.35599	941	1017	19	70769	protein-coding	-	MGI:MGI:1918019|Ensembl:ENSMUSG00000015176	nucleolus organization	nucleoplasm, nucleolus, small nuclear ribonucleoprotein complex, Cajal body	protein binding, poly(A) RNA binding
Tspan5	tetraspanin 5	0.355447	7.26705	1	7.44477	7.08932	0.355447	2746	2969	3	56224	protein-coding	tetraspan NET-4|tetraspanin Tspan-5|transmembrane 4 superfamily member 9	MGI:MGI:1928096|Ensembl:ENSMUSG00000028152|Vega:OTTMUSG00000029602	positive regulation of Notch signaling pathway, protein maturation, establishment of protein localization to plasma membrane	integral component of plasma membrane, integral component of membrane, plasma membrane	enzyme binding
Gpsm2	G-protein signalling modulator 2 (AGS3-like, C. elegans)	0.355059	4.59282	1	4.77035	4.41529	0.355059	430	465	3	76123	protein-coding	pins homolog (Drosophia)	MGI:MGI:1923373|Ensembl:ENSMUSG00000027883|Vega:OTTMUSG00000007258	establishment of mitotic spindle orientation, lung epithelial cell differentiation, regulation of catalytic activity	cytoplasm, cell cortex, apical part of cell	protein binding, identical protein binding, GTPase regulator activity
Tenm4	teneurin transmembrane protein 4	0.354637	5.76039	1	5.9377	5.58307	0.354637	966	1045	7	23966	protein-coding	downstream of CHOP4|odd Oz/ten-m homolog 4|protein Odd Oz/ten-m homolog 4|ten-4|tenascin-M4	MGI:MGI:2447063|Ensembl:ENSMUSG00000048078|Vega:OTTMUSG00000021244	gastrulation with mouth forming second, signal transduction, neuron development, self proteolysis, cardiac muscle cell proliferation, cardiac cell fate specification, positive regulation of myelination, central nervous system myelin formation, positive regulation of oligodendrocyte differentiation, positive regulation of gastrulation	cytoplasm, nucleus, integral component of plasma membrane, integral component of membrane, neuron projection	protein binding, protein homodimerization activity
Ctnnbip1	catenin beta interacting protein 1	0.354564	8.27164	1	8.44892	8.09436	0.354564	5508	5959	4	67087	protein-coding	inhibitor of beta-catenin and Tcf-4	MGI:MGI:1915756|Ensembl:ENSMUSG00000028988|Vega:OTTMUSG00000010278	negative regulation of transcription from RNA polymerase II promoter, anterior/posterior pattern specification, branching involved in ureteric bud morphogenesis, Wnt signaling pathway, negative regulation of sequence-specific DNA binding transcription factor activity, negative regulation of protein binding, negative regulation of protein complex assembly, negative regulation of DNA binding, posit…	cytoplasm, nucleus, cytosol, beta-catenin destruction complex	protein binding, beta-catenin binding, armadillo repeat domain binding
Rpsa	ribosomal protein SA	0.354422	7.59764	1	7.77485	7.42043	0.354422	3452	3735	9	16785	protein-coding	37 kDa laminin receptor|37 kDa oncofetal antigen|37/67 kDa laminin receptor|37LRP|67 kDa laminin receptor|67LR|LBP/p40|LRP/LR|OFA/iLRP|P40-3, functional|P40-8, functional|lamR|laminin receptor 1 (67kD, ribosomal protein SA)|laminin-binding protein precursor p40	MGI:MGI:105381|Ensembl:ENSMUSG00000032518	translation, ribosomal small subunit assembly, rRNA export from nucleus, endonucleolytic cleavage in ITS1 to separate SSU-rRNA from 5.8S rRNA and LSU-rRNA from tricistronic rRNA transcript (SSU-rRNA, 5.8S rRNA, LSU-rRNA), endonucleolytic cleavage to generate mature 3'-end of SSU-rRNA from (SSU-rRNA, 5.8S rRNA, LSU-rRNA), single organismal cell-cell adhesion, epithelial cell differentiation	cytoplasm, nucleus, membrane, plasma membrane, extracellular exosome, intracellular, ribosome, small ribosomal subunit, cytosolic small ribosomal subunit, 90S preribosome, cytosol, basement membrane, extracellular matrix, neuronal cell body	poly(A) RNA binding, structural constituent of ribosome, laminin binding, ribosome binding, laminin receptor activity
Mcmbp	MCM (minichromosome maintenance deficient) binding protein	0.353588	5.78314	1	5.95993	5.60634	0.353588	981	1062	7	210711	protein-coding	MCM-binding protein	MGI:MGI:1920977|Ensembl:ENSMUSG00000048170|Vega:OTTMUSG00000029389	cell division, mitotic nuclear division, sister chromatid cohesion, DNA-dependent DNA replication	cytoplasm, nucleus, nucleoplasm, plasma membrane, MCM complex	chromatin binding, protein binding
Kif5c	kinesin family member 5C	0.35323	7.43795	1	7.61457	7.26134	0.35323	3089	3345	2	16574	protein-coding	kinesin heavy chain member 5C|kinesin heavy chain neuron-specific 2	MGI:MGI:1098269|Ensembl:ENSMUSG00000026764|Vega:OTTMUSG00000012481	mRNA transport, metabolic process, microtubule-based movement	cytoplasm, kinesin complex, microtubule	protein binding, ATP binding, microtubule binding, microtubule motor activity, apolipoprotein receptor binding
Hif1an	hypoxia-inducible factor 1, alpha subunit inhibitor	0.353121	6.9286	1	7.10516	6.75204	0.353121	2170	2350	19	319594	protein-coding	hypoxia-inducible factor asparagine hydroxylase	MGI:MGI:2442345|Ensembl:ENSMUSG00000036450|Vega:OTTMUSG00000028377	oxidation-reduction process, transcription, DNA-templated, positive regulation of myoblast differentiation, negative regulation of Notch signaling pathway, peptidyl-aspartic acid hydroxylation, negative regulation of transcription from RNA polymerase II promoter in response to hypoxia, peptidyl-histidine hydroxylation, peptidyl-asparagine hydroxylation	cytoplasm, nucleus, nucleoplasm, perinuclear region of cytoplasm	protein binding, protein homodimerization activity, zinc ion binding, iron ion binding, Notch binding, oxidoreductase activity, acting on paired donors, with incorporation or reduction of molecular oxygen, 2-oxoglutarate as one donor, and incorporation of one atom each of oxygen into both donors, NF-kappaB binding, cofactor binding, ankyrin repeat binding, carboxylic acid binding, peptidyl-histid…
Crls1	cardiolipin synthase 1	0.352766	4.19026	1	4.36664	4.01387	0.352766	325	352	2	66586	protein-coding	CLS	MGI:MGI:1913836|Ensembl:ENSMUSG00000027357|Vega:OTTMUSG00000015664	cardiolipin biosynthetic process, phospholipid biosynthetic process	integral component of membrane, membrane, mitochondrial inner membrane, mitochondrion	phosphotransferase activity, for other substituted phosphate groups, cardiolipin synthase activity, CDP-diacylglycerol-glycerol-3-phosphate 3-phosphatidyltransferase activity
Gmip	Gem-interacting protein	0.352028	5.20568	1	5.3817	5.02967	0.352028	657	712	8	78816	protein-coding	-	MGI:MGI:1926066|Ensembl:ENSMUSG00000036246|Vega:OTTMUSG00000027254	signal transduction, positive regulation of GTPase activity, intracellular signal transduction, negative regulation of GTPase activity, mitophagy in response to mitochondrial depolarization, positive regulation of defense response to virus by host	intracellular	metal ion binding, GTPase activator activity, protein binding
Ier3	immediate early response 3	0.351626	7.45685	1	7.63267	7.28104	0.351626	3128	3391	17	15937	protein-coding	cAMP inducible gene 3|immediate early protein GLY96|immediate early response 3 protein	MGI:MGI:104814|Ensembl:ENSMUSG00000003541|Vega:OTTMUSG00000037405	intrinsic apoptotic signaling pathway in response to DNA damage, regulation of reactive oxygen species metabolic process, negative regulation of inflammatory response, positive regulation of protein catabolic process, regulation of response to DNA damage stimulus, response to protozoan, negative regulation of mitochondrial outer membrane permeabilization involved in apoptotic signaling pathway, m…	nucleus	protein binding
Zcchc3	zinc finger, CCHC domain containing 3	0.351389	4.80927	1	4.98497	4.63358	0.351389	499	541	2	67917	protein-coding	-	MGI:MGI:1915167|Ensembl:ENSMUSG00000074682|Vega:OTTMUSG00000015828	biological_process	cellular_component	poly(A) RNA binding, nucleic acid binding, zinc ion binding
Mbnl1	muscleblind-like 1 (Drosophila)	0.35115	5.60284	1	5.77841	5.42726	0.35115	865	938	3	56758	protein-coding	triplet-expansion RNA-binding protein	MGI:MGI:1928482|Ensembl:ENSMUSG00000027763|Vega:OTTMUSG00000051966	RNA splicing, regulation of alternative mRNA splicing, via spliceosome, skeletal muscle tissue development, mRNA splice site selection, alternative mRNA splicing, via spliceosome, regulation of RNA splicing, in utero embryonic development, nervous system development, embryonic limb morphogenesis, myoblast differentiation	cytoplasm, nucleus, centrosome, nucleoplasm, cytoplasmic stress granule	RNA binding, poly(A) RNA binding, double-stranded RNA binding, metal ion binding, protein binding, regulatory region RNA binding
Rps13	ribosomal protein S13	0.35089	6.45361	1	6.62905	6.27816	0.35089	1560	1692	7	68052	protein-coding	-	MGI:MGI:1915302|Ensembl:ENSMUSG00000090862	translation, negative regulation of RNA splicing	nucleus, nucleolus, focal adhesion, membrane, extracellular exosome, intracellular, ribosome, cytosolic small ribosomal subunit	poly(A) RNA binding, structural constituent of ribosome, mRNA binding, small ribosomal subunit rRNA binding, protein binding
Pfdn2	prefoldin 2	0.349579	4.56505	1	4.73984	4.39026	0.349579	421	457	1	18637	protein-coding	-	MGI:MGI:1276111	protein folding, positive regulation of cytoskeleton organization	cytoplasm, nucleus, nucleoplasm, cytosol, nucleolus, extracellular exosome, mitochondrion, prefoldin complex	unfolded protein binding, protein binding involved in protein folding, protein binding
Daxx	Fas death domain-associated protein	0.34835	5.16067	1	5.33484	4.98649	0.34835	636	691	17	13163	protein-coding	death-domain associated protein	MGI:MGI:1197015|Ensembl:ENSMUSG00000002307|Vega:OTTMUSG00000037068	regulation of transcription, DNA-templated, activation of protein kinase activity, negative regulation of transcription, DNA-templated, positive regulation of apoptotic signaling pathway, mitotic cytokinesis, chromatin remodeling, regulation of protein ubiquitination, apoptotic signaling pathway, positive regulation of protein kinase activity, positive regulation of protein phosphorylation, posit…	nucleus, heterochromatin, PML body, chromosome, centromeric region, SWI/SNF superfamily-type complex, cytoplasm, microtubule, neuron projection, cell body, cell cortex, XY body	protein binding, p53 binding, transcription factor binding, protein kinase activator activity, protein kinase binding, protein homodimerization activity, histone binding, transcription corepressor activity, ubiquitin protein ligase binding, enzyme binding, androgen receptor binding, protein N-terminus binding
Hspa5	heat shock protein 5	0.348098	8.64845	1	8.8225	8.4744	0.348098	7136	7755	2	14828	protein-coding	GRP-78|XAP-1 antigen|glucose regulated protein, 78 kDa|heat shock 70 kDa protein 5|heat shock 70kD protein 5 (glucose-regulated protein, 78kD)|immunoglobulin heavy chain-binding protein	MGI:MGI:95835|Ensembl:ENSMUSG00000026864|Vega:OTTMUSG00000012014	positive regulation of embryonic development, cellular response to interleukin-4, negative regulation of apoptotic process, positive regulation of protein ubiquitination, positive regulation of cell migration, response to endoplasmic reticulum stress, proteolysis involved in cellular protein catabolic process, cerebellum structural organization, cerebellar Purkinje cell layer development, ER over…	nucleus, cell surface, COP9 signalosome, extracellular region, focal adhesion, membrane, endoplasmic reticulum, endoplasmic reticulum membrane, plasma membrane, extracellular exosome, myelin sheath, integral component of endoplasmic reticulum membrane, endoplasmic reticulum lumen, endoplasmic reticulum-Golgi intermediate compartment, midbody, endoplasmic reticulum chaperone complex, melanosome, m…	protein binding, ATP binding, protein domain specific binding, ATPase activity, ubiquitin protein ligase binding, unfolded protein binding, enzyme binding, glycoprotein binding, ribosome binding, misfolded protein binding
Abca1	ATP-binding cassette, sub-family A (ABC1), member 1	0.348045	7.0182	1	7.19222	6.84418	0.348045	2305	2505	4	11303	protein-coding	ATP-binding cassette 1|ATP-binding cassette transporter 1	MGI:MGI:99607|Ensembl:ENSMUSG00000015243|Vega:OTTMUSG00000007157	phagocytosis, engulfment, cholesterol metabolic process, cholesterol efflux, transmembrane transport, anion transmembrane transport, G-protein coupled receptor signaling pathway, positive regulation of cAMP biosynthetic process, cellular response to retinoic acid, cellular response to lipopolysaccharide, endosomal transport, protein lipidation, positive regulation of cholesterol efflux, apolipopr…	integral component of plasma membrane, external side of plasma membrane, endocytic vesicle, Golgi apparatus, perinuclear region of cytoplasm, plasma membrane, intracellular membrane-bounded organelle, membrane raft, phagocytic vesicle, cell surface, high-density lipoprotein particle	protein binding, ATP binding, receptor binding, ATPase activity, ATPase binding, apolipoprotein binding, syntaxin binding, ATPase activity, coupled to transmembrane movement of substances, cholesterol transporter activity, phospholipid transporter activity, anion transmembrane transporter activity, small GTPase binding, apolipoprotein A-I binding, apolipoprotein A-I receptor activity
Psmb1	proteasome (prosome, macropain) subunit, beta type 1	0.347449	5.74292	1	5.91665	5.5692	0.347449	952	1035	17	19170	protein-coding	component C5 of proteasome|macropain subunit C5|multicatalytic endopeptidase complex subunit C5|proteasome beta-subunit C5|proteasome component C5|proteasome gamma chain|proteasome subunit C5	MGI:MGI:104884|Ensembl:ENSMUSG00000014769	proteasome-mediated ubiquitin-dependent protein catabolic process, proteolysis involved in cellular protein catabolic process, proteasomal ubiquitin-independent protein catabolic process	cytoplasm, nucleus, cytosol, extracellular exosome, proteasome complex, proteasome core complex	endopeptidase activity, threonine-type endopeptidase activity, protein binding
Rpl29	ribosomal protein L29	0.347255	6.77436	1	6.94799	6.60073	0.347255	1946	2116	9	19944	protein-coding	-	MGI:MGI:99687|Ensembl:ENSMUSG00000048758|Vega:OTTMUSG00000033747	translation	intracellular, ribosome	structural constituent of ribosome
Fn1	fibronectin 1	0.34712	5.55394	1	5.7275	5.38038	0.34712	835	908	1	14268	protein-coding	-	MGI:MGI:95566|Ensembl:ENSMUSG00000026193|Vega:OTTMUSG00000048807	substrate adhesion-dependent cell spreading, positive regulation of fibroblast proliferation, positive regulation of gene expression, wound healing, cell adhesion, cell-substrate junction assembly, positive regulation of cell proliferation, cell-matrix adhesion, peptide cross-linking, positive regulation of axon extension, regulation of protein phosphorylation, calcium-independent cell-matrix adh…	extracellular region, basement membrane, blood microparticle, extracellular space, extracellular exosome, apical plasma membrane, proteinaceous extracellular matrix, extracellular matrix, fibrinogen complex, basal lamina, endoplasmic reticulum-Golgi intermediate compartment	protein binding, integrin binding, protease binding, peptidase activator activity, heparin binding, mercury ion binding
Nfe2l1	nuclear factor, erythroid derived 2,-like 1	0.346634	7.95715	1	8.13047	7.78384	0.346634	4417	4805	11	18023	protein-coding	NF-E2-related factor 1|NFE2-related factor 1	MGI:MGI:99421|Ensembl:ENSMUSG00000038615|Vega:OTTMUSG00000001635	regulation of transcription, DNA-templated, transcription from RNA polymerase II promoter, positive regulation of transcription from RNA polymerase II promoter, erythrocyte differentiation	cytoplasm, nucleus, integral component of membrane, endoplasmic reticulum membrane	RNA polymerase II distal enhancer sequence-specific DNA binding, DNA binding, transcription factor activity, sequence-specific DNA binding, protein binding, sequence-specific DNA binding, transcriptional activator activity, RNA polymerase II distal enhancer sequence-specific binding, transcriptional activator activity, RNA polymerase II transcription factor binding
Rpl36	ribosomal protein L36	0.346045	6.19635	1	6.36938	6.02333	0.346045	1303	1418	17	54217	protein-coding	-	MGI:MGI:1860603|Ensembl:ENSMUSG00000057863	translation, cytoplasmic translation	intracellular, cytosolic large ribosomal subunit, ribosome	poly(A) RNA binding, molecular_function, structural constituent of ribosome
Cgrrf1	cell growth regulator with ring finger domain 1	0.34521	5.40771	1	5.58032	5.23511	0.34521	754	821	14	68755	protein-coding	cell growth regulatory gene 19 protein	MGI:MGI:1916368|Ensembl:ENSMUSG00000055128|Vega:OTTMUSG00000027962	cell cycle arrest	nucleoplasm, intracellular membrane-bounded organelle	protein binding, molecular_function, zinc ion binding
Eif4a1	eukaryotic translation initiation factor 4A1	0.345155	7.97639	1	8.14897	7.80381	0.345155	4474	4872	11	13681	protein-coding	ATP-dependent RNA helicase eIF4A-1|eIF-4A-I|eIF4A-I|initiation factor eIF-4A long form	MGI:MGI:95303|Ensembl:ENSMUSG00000059796|Vega:OTTMUSG00000005995	regulation of gene expression, RNA secondary structure unwinding, translational initiation, regulation of translational initiation, organ regeneration	cytoplasm, membrane, extracellular exosome	poly(A) RNA binding, protein binding, ATP binding, nucleic acid binding, ATP-dependent RNA helicase activity, double-stranded RNA binding, translation initiation factor activity
Mcm4	minichromosome maintenance deficient 4 homolog (S. cerevisiae)	0.344991	4.73225	1	4.90474	4.55975	0.344991	472	514	16	17217	protein-coding	CDC21 homolog|P1-CDC21|mini chromosome maintenance deficient 4 homolog	MGI:MGI:103199|Ensembl:ENSMUSG00000022673	DNA replication, cell cycle, DNA duplex unwinding, DNA replication initiation, DNA unwinding involved in DNA replication	nucleoplasm, membrane, nuclear chromosome, telomeric region, MCM complex	DNA binding, protein binding, ATP binding, single-stranded DNA binding, ATP-dependent DNA helicase activity, DNA helicase activity
Calm3	calmodulin 3	0.344983	8.70397	1	8.87646	8.53148	0.344983	7408	8068	7	12315	protein-coding	caM	MGI:MGI:103249|Ensembl:ENSMUSG00000019370|Vega:OTTMUSG00000022550	NULL	cytosol, spindle pole	protein binding, calcium ion binding
Nfasc	neurofascin	0.344936	7.06534	1	7.23781	6.89287	0.344936	2379	2591	1	269116	protein-coding	-	MGI:MGI:104753|Ensembl:ENSMUSG00000026442|Vega:OTTMUSG00000049394	axon guidance, synapse organization, protein localization to paranode region of axon, transmission of nerve impulse, paranodal junction assembly, heterotypic cell-cell adhesion, clustering of voltage-gated sodium channels, protein localization to juxtaparanode region of axon, myelination, protein targeting to plasma membrane, peripheral nervous system development	integral component of membrane, focal adhesion, plasma membrane, extracellular exosome, axon, paranode region of axon, paranodal junction, myelin sheath, intracellular, node of Ranvier, axon initial segment, Schwann cell microvillus	protein binding, protein binding involved in heterotypic cell-cell adhesion, protein domain specific binding
Ttl	tubulin tyrosine ligase	0.344792	4.69521	1	4.8676	4.52281	0.344792	460	501	2	69737	protein-coding	-	MGI:MGI:1916987|Ensembl:ENSMUSG00000027394|Vega:OTTMUSG00000015410	microtubule cytoskeleton organization, regulation of axon extension, cellular protein modification process	microtubule	ATP binding, tubulin-tyrosine ligase activity
Lpgat1	lysophosphatidylglycerol acyltransferase 1	0.344773	6.81941	1	6.99179	6.64702	0.344773	2006	2185	1	226856	protein-coding	-	MGI:MGI:2446186|Ensembl:ENSMUSG00000026623|Vega:OTTMUSG00000021870	biological_process, metabolic process, phospholipid biosynthetic process	cytoplasm, membrane, integral component of membrane, cellular_component, endoplasmic reticulum membrane	molecular_function, transferase activity, transferring acyl groups
AI464131	expressed sequence AI464131	0.344537	5.03461	1	5.20687	4.86234	0.344537	582	634	4	329828	protein-coding	-	MGI:MGI:2140300|Ensembl:ENSMUSG00000046312|Vega:OTTMUSG00000006655	carbohydrate metabolic process, skeletal muscle fiber development, positive regulation of protein kinase B signaling, positive regulation of insulin-like growth factor receptor signaling pathway	integral component of membrane, nuclear membrane	protein binding, hydrolase activity, hydrolyzing O-glycosyl compounds
Pnmal2	PNMA-like 2	0.344269	7.23646	1	7.4086	7.06433	0.344269	2678	2918	7	434128	protein-coding	-	MGI:MGI:3645856|Ensembl:ENSMUSG00000070802	biological_process	cellular_component	molecular_function
Fads1	fatty acid desaturase 1	0.343995	8.5788	1	8.75079	8.4068	0.343995	6790	7400	19	76267	protein-coding	D5D|delta(5) desaturase|delta(5) fatty acid desaturase|delta-5 desaturase	MGI:MGI:1923517|Ensembl:ENSMUSG00000010663	oxidation-reduction process, cellular response to starvation, lipid metabolic process, long-chain fatty acid biosynthetic process, unsaturated fatty acid biosynthetic process, response to organic cyclic compound, aging, response to insulin, response to vitamin A, response to nutrient, response to organic substance, arachidonic acid metabolic process, response to sucrose, response to isolation str…	integral component of membrane, membrane, endoplasmic reticulum membrane, mitochondrion, nucleus, intracellular membrane-bounded organelle	oxidoreductase activity, linoleoyl-CoA desaturase activity, oxidoreductase activity, acting on paired donors, with oxidation of a pair of donors resulting in the reduction of molecular oxygen to two molecules of water
Cebpd	CCAAT/enhancer binding protein (C/EBP), delta	0.343241	8.74782	1	8.91944	8.5762	0.343241	7632	8322	16	12609	protein-coding	C/EBP delta|c/EBP-related protein 3	MGI:MGI:103573	NA	NA	NA
Tsta3	tissue specific transplantation antigen P35B	0.343009	4.52664	1	4.69814	4.35513	0.343009	409	446	15	22122	protein-coding	GDP-4-keto-6-deoxy-D-mannose-3,5-epimerase-4-reductase|GDP-L-fucose synthetase|GDP-fucose synthase|protein FX|red cell NADP(H)-binding protein|transplantation antigen P35B|tum-P35B antigen	MGI:MGI:98857|Ensembl:ENSMUSG00000022570	cytolysis, oxidation-reduction process, GDP-mannose metabolic process, 'de novo' GDP-L-fucose biosynthetic process	extracellular exosome	catalytic activity, coenzyme binding, isomerase activity, GDP-L-fucose synthase activity
Oxnad1	oxidoreductase NAD-binding domain containing 1	0.342968	4.67401	1	4.84549	4.50252	0.342968	453	494	14	218885	protein-coding	-	MGI:MGI:1916953|Ensembl:ENSMUSG00000021906|Vega:OTTMUSG00000035379	oxidation-reduction process	mitochondrion	oxidoreductase activity
Atp5k	ATP synthase, H+ transporting, mitochondrial F1F0 complex, subunit E	0.342388	4.26474	1	4.43594	4.09355	0.342388	341	372	5	11958	protein-coding	ATPase subunit e	MGI:MGI:106636	ATP synthesis coupled proton transport, ATP metabolic process	mitochondrion, mitochondrial proton-transporting ATP synthase complex, coupling factor F(o), mitochondrial proton-transporting ATP synthase complex	hydrogen ion transmembrane transporter activity, ATPase activity
Erp29	endoplasmic reticulum protein 29	0.342311	6.44676	1	6.61791	6.2756	0.342311	1548	1689	5	67397	protein-coding	-	MGI:MGI:1914647	activation of MAPK activity, positive regulation of gene expression, protein folding, negative regulation of gene expression, intracellular protein transport, positive regulation of protein phosphorylation, negative regulation of protein secretion, ER to Golgi vesicle-mediated transport, protein secretion, regulation of endoplasmic reticulum stress-induced intrinsic apoptotic signaling pathway	cell surface, membrane, endoplasmic reticulum, extracellular exosome, endoplasmic reticulum lumen, melanosome, transport vesicle, smooth endoplasmic reticulum	protein binding, protein homodimerization activity, chaperone binding
Nup50	nucleoporin 50	0.34225	6.51593	1	6.68705	6.3448	0.34225	1624	1772	15	18141	protein-coding	50 kDa nucleoporin|nuclear pore associated protein 60 kDa|nucleoporin Nup50|nucleoprotein 50	MGI:MGI:1351502|Ensembl:ENSMUSG00000016619	mRNA transport, protein transport, intracellular transport	nuclear pore, nuclear membrane	NA
Ftl1	ferritin light polypeptide 1	0.342043	9.48219	1	9.65321	9.31117	0.342043	12692	13851	7	14325	protein-coding	ferritin L subunit 1	MGI:MGI:95589|Ensembl:ENSMUSG00000050708|Vega:OTTMUSG00000022565	iron ion transport, cellular iron ion homeostasis	cell	ferric iron binding
Tmem150c	transmembrane protein 150C	0.340755	5.64751	1	5.81789	5.47713	0.340755	889	971	5	231503	protein-coding	-	MGI:MGI:3041258|Ensembl:ENSMUSG00000050640|Vega:OTTMUSG00000026818	regulation of autophagy	integral component of membrane, lysosome	molecular_function
Rpl10	ribosomal protein L10	0.340397	7.72795	1	7.89815	7.55775	0.340397	3760	4108	X	110954	protein-coding	24.6 kDa protein|24.6kDa protein|protein QM homolog|ribosomal protein 10	MGI:MGI:105943|Ensembl:ENSMUSG00000008682|Vega:OTTMUSG00000017647	translation	intracellular, ribosome	structural constituent of ribosome
Cep120	centrosomal protein 120	0.34037	5.57107	1	5.74125	5.40088	0.34037	843	921	18	225523	protein-coding	coiled-coil domain containing 100|coiled-coil domain-containing protein 100	MGI:MGI:2147298|Ensembl:ENSMUSG00000048799	cerebral cortex development, microtubule cytoskeleton organization, astral microtubule organization, cell proliferation, regulation of protein localization, neurogenesis, regulation of microtubule-based process, interkinetic nuclear migration	cytoplasm, centrosome	protein binding, protein C-terminus binding
Taok3	TAO kinase 3	0.340265	4.64317	1	4.8133	4.47303	0.340265	443	484	5	330177	protein-coding	thousand and one amino acid protein 3	MGI:MGI:3041177|Ensembl:ENSMUSG00000061288|Vega:OTTMUSG00000025729	protein autophosphorylation, MAPK cascade, protein phosphorylation, cellular response to DNA damage stimulus, DNA repair, regulation of apoptotic process, regulation of mitotic cell cycle, signal transduction by protein phosphorylation, stress-activated protein kinase signaling cascade, positive regulation of stress-activated MAPK cascade, activation of MAPKK activity, positive regulation of JNK …	cytoplasm, nucleus	protein serine/threonine kinase activity, protein kinase activity, ATP binding, MAP kinase kinase kinase activity, transferase activity, protein binding
Rhpn1	rhophilin, Rho GTPase binding protein 1	0.339779	4.52825	1	4.69814	4.35836	0.339779	409	447	15	14787	protein-coding	GTP-Rho-binding protein 1|GTP-rho binding protein 1	MGI:MGI:1098783|Ensembl:ENSMUSG00000022580|Vega:OTTMUSG00000028092	signal transduction, regulation of catalytic activity	cytosol	protein binding, GTPase regulator activity
Oser1	oxidative stress responsive serine rich 1	0.338945	4.8554	1	5.02487	4.68593	0.338945	513	561	2	66680	protein-coding	oxidative stress-responsive protein 1|peroxide-inducible transcript 1 protein	MGI:MGI:1913930|Ensembl:ENSMUSG00000035399|Vega:OTTMUSG00000001066	biological_process, cellular response to hydrogen peroxide	cellular_component	molecular_function
Atp6v1b2	ATPase, H+ transporting, lysosomal V1 subunit B2	0.338665	7.30456	1	7.47389	7.13523	0.338665	2802	3065	8	11966	protein-coding	ATPase, H+ transporting, V1 subunit B|ATPase, H+ transporting, lysosomal (vacuolar proton pump), beta 56/58 kDa|ATPase, H+ transporting, lysosomal 56/58kD, V1 subunit B|V-ATPase subunit B 2|endomembrane proton pump 58 kDa subunit|lysosomal 56/58kDa|vacuolar proton pump subunit B 2	MGI:MGI:109618|Ensembl:ENSMUSG00000006273|Vega:OTTMUSG00000025651	ATP metabolic process, ATP hydrolysis coupled proton transport, proton transport	cytoplasm, ruffle, cytosol, plasma membrane, extracellular exosome, intracellular membrane-bounded organelle, myelin sheath, lysosomal membrane, microvillus, endomembrane system, melanosome, proton-transporting V-type ATPase, V1 domain, proton-transporting two-sector ATPase complex, catalytic domain, integral component of membrane	ATP binding, hydrolase activity, acting on acid anhydrides, catalyzing transmembrane movement of substances, protein binding
Mxd1	MAX dimerization protein 1	0.338137	5.8751	1	6.04417	5.70604	0.338137	1040	1138	6	17119	protein-coding	max dimerizer 1	MGI:MGI:96908|Ensembl:ENSMUSG00000001156|Vega:OTTMUSG00000056544	negative regulation of transcription from RNA polymerase II promoter	NA	transcriptional repressor activity, RNA polymerase II core promoter proximal region sequence-specific binding, protein dimerization activity, RNA polymerase II core promoter proximal region sequence-specific DNA binding, protein binding
Tbcb	tubulin folding cofactor B	0.337918	5.21274	1	5.3817	5.04378	0.337918	657	719	7	66411	protein-coding	cytoskeleton-associated protein 1|cytoskeleton-associated protein CKAPI|tubulin-specific chaperone B	MGI:MGI:1913661|Ensembl:ENSMUSG00000006095|Vega:OTTMUSG00000023327	cell differentiation, nervous system development	cytoplasm, nucleoplasm, microtubule	protein binding
Fstl1	follistatin-like 1	0.337734	7.59508	1	7.76394	7.42621	0.337734	3426	3750	16	14314	protein-coding	TGF-beta-inducible protein TSC-36|follistatin-like protein 1	MGI:MGI:102793|Ensembl:ENSMUSG00000022816|Vega:OTTMUSG00000025717	response to starvation	extracellular space, extracellular exosome	protein binding, calcium ion binding, heparin binding
Sppl2b	signal peptide peptidase like 2B	0.33761	5.42484	1	5.59365	5.25604	0.33761	761	833	10	73218	protein-coding	SPP-like 2B|protein SPP-like 2B|protein SPPL2b	MGI:MGI:1920468|Ensembl:ENSMUSG00000035206	membrane protein proteolysis, regulation of immune response, membrane protein ectodomain proteolysis, membrane protein intracellular domain proteolysis	integral component of membrane, membrane, plasma membrane, endosome membrane, lysosomal membrane, integral component of cytoplasmic side of endoplasmic reticulum membrane, integral component of lumenal side of endoplasmic reticulum membrane, Golgi-associated vesicle membrane	protein homodimerization activity, aspartic-type endopeptidase activity, aspartic endopeptidase activity, intramembrane cleaving, protein binding
Timp3	tissue inhibitor of metalloproteinase 3	0.337446	10.2009	1	10.3696	10.0322	0.337446	20854	22831	10	21859	protein-coding	tissue inhibitor of metalloproteinases 3	MGI:MGI:98754|Ensembl:ENSMUSG00000020044|Vega:OTTMUSG00000021184	negative regulation of endopeptidase activity, response to cytokine, response to hormone, cellular response to organic substance, negative regulation of metalloenzyme activity, negative regulation of membrane protein ectodomain proteolysis, response to organic cyclic compound, response to mechanical stimulus, aging, response to estrogen, response to organic substance, response to amino acid, cent…	nucleus, basement membrane, extracellular space, extracellular exosome, proteinaceous extracellular matrix, extracellular matrix, cytoplasm	protein binding, metal ion binding, metalloendopeptidase inhibitor activity, protease binding
Tpst2	protein-tyrosine sulfotransferase 2	0.336521	5.3515	1	5.51976	5.18324	0.336521	723	792	5	22022	protein-coding	TPST-2|tyrosylprotein sulfotransferase 2|tyrosylprotein sulfotransferase-2	MGI:MGI:1309516|Ensembl:ENSMUSG00000029344|Vega:OTTMUSG00000024827	peptidyl-tyrosine sulfation, fusion of sperm to egg plasma membrane, prevention of polyspermy	Golgi apparatus, endoplasmic reticulum, extracellular exosome	protein-tyrosine sulfotransferase activity
Daglb	diacylglycerol lipase, beta	0.336415	4.97016	1	5.13836	4.80195	0.336415	555	608	5	231871	protein-coding	DGL-beta	MGI:MGI:2442032	lipid catabolic process, neurogenesis, lipid metabolic process, arachidonic acid metabolic process, neuroblast proliferation, neurotransmitter biosynthetic process	integral component of membrane, plasma membrane, lysosomal membrane, bounding membrane of organelle	metal ion binding, lipase activity
Ssu72	Ssu72 RNA polymerase II CTD phosphatase homolog (yeast)	0.33608	5.16907	1	5.33711	5.00103	0.33608	637	698	4	68991	protein-coding	CTD phosphatase SSU72	MGI:MGI:1916241|Ensembl:ENSMUSG00000029038|Vega:OTTMUSG00000010846	mRNA processing, mRNA polyadenylation, dephosphorylation of RNA polymerase II C-terminal domain	cytoplasm, nucleus, cellular_component	phosphoprotein phosphatase activity, CTD phosphatase activity, protein binding
Dync1h1	dynein cytoplasmic 1 heavy chain 1	0.335909	8.91973	1	9.08768	8.75177	0.335909	8576	9399	12	13424	protein-coding	cytoplasmic dynein heavy chain 1|dynein heavy chain, cytosolic|dynein heavy chain, retrograde transport|dynein, cytoplasmic, heavy chain 1|legs at odd angle|sprawling	MGI:MGI:103147|Ensembl:ENSMUSG00000018707|Vega:OTTMUSG00000036080	metabolic process, microtubule-based movement, cilium movement, transport, cytoplasmic mRNA processing body assembly, stress granule assembly, establishment of spindle localization	cytoplasm, centrosome, membrane, extracellular exosome, filopodium, microtubule, cytoplasmic dynein complex, dynein complex	poly(A) RNA binding, protein binding, ATP binding, ATPase activity, microtubule motor activity, dynein light intermediate chain binding
Pgam1	phosphoglycerate mutase 1	0.33585	8.07679	1	8.24471	7.90886	0.33585	4781	5240	19	18648	protein-coding	BPG-dependent PGAM 1|PGAM-B|phosphoglycerate mutase isozyme B	MGI:MGI:97552|Ensembl:ENSMUSG00000011752	metabolic process, respiratory burst, dephosphorylation, glycolytic process, gluconeogenesis, regulation of pentose-phosphate shunt, regulation of glycolytic process	cytoplasm, cytosol, membrane, extracellular exosome, myelin sheath	protein kinase binding, catalytic activity, bisphosphoglycerate 2-phosphatase activity, 2,3-bisphosphoglycerate-dependent phosphoglycerate mutase activity, bisphosphoglycerate mutase activity, phosphoglycerate mutase activity, intramolecular transferase activity, phosphotransferases
Gabarapl1	gamma-aminobutyric acid (GABA) A receptor-associated protein-like 1	0.335735	6.16451	1	6.33237	5.99664	0.335735	1270	1392	6	57436	protein-coding	GABA(A) receptor-associated protein like 1|GABA(A) receptor-associated protein-like 1|GEC-1|glandular epithelial cell protein 1	MGI:MGI:1914980|Ensembl:ENSMUSG00000030161|Vega:OTTMUSG00000056471	autophagosome assembly, mitophagy, nucleophagy, membrane fusion	cytosol, Golgi apparatus, endoplasmic reticulum, extrinsic component of membrane, intracellular, mitochondrion, pre-autophagosomal structure, autophagosome, microtubule, cytoplasmic vesicle membrane, autophagosome membrane, cell body, dendrite membrane, dendrite cytoplasm	protein binding, microtubule binding, ubiquitin protein ligase binding, Tat protein binding, cytoskeletal protein binding, GABA receptor binding
Bbs1	Bardet-Biedl syndrome 1 (human)	0.335588	5.55451	1	5.72231	5.38672	0.335588	832	912	19	52028	protein-coding	Bardet-Biedl syndrome 1 homolog	MGI:MGI:1277215|Ensembl:ENSMUSG00000006464	cerebral cortex development, cilium assembly, neuron migration, dendrite development, Golgi to plasma membrane protein transport, microtubule cytoskeleton organization, photoreceptor cell maintenance, sensory perception of smell, cellular lipid metabolic process, cilium morphogenesis, adult behavior, cartilage development, protein localization, ventricular system development, fertilization, fat c…	centrosome, axoneme, ciliary basal body, motile cilium, BBSome	protein binding, receptor binding, smoothened binding, phosphoprotein binding, RNA polymerase II repressing transcription factor binding, patched binding
Atp5j2	ATP synthase, H+ transporting, mitochondrial F0 complex, subunit F2	0.335562	5.13959	1	5.30737	4.97181	0.335562	624	684	5	57423	protein-coding	ATP synthase, H+ transporting, mitochondrial F0 complex, subunit f|hypothetical protein, clone:2-31	MGI:MGI:1927558|Ensembl:ENSMUSG00000038690|Vega:OTTMUSG00000023054	proton transport, ATP biosynthetic process, ATP metabolic process	nucleus, integral component of membrane, extracellular exosome, mitochondrial inner membrane, mitochondrion, mitochondrial proton-transporting ATP synthase complex, mitochondrial proton-transporting ATP synthase complex, coupling factor F(o)	ATPase activity
Immp2l	IMP2 inner mitochondrial membrane peptidase-like (S. cerevisiae)	0.335561	4.44316	1	4.61094	4.27538	0.335561	385	422	12	93757	protein-coding	IMP2-like protein	MGI:MGI:2135611|Ensembl:ENSMUSG00000056899|Vega:OTTMUSG00000033105	cellular response to DNA damage stimulus, proteolysis, spermatogenesis, superoxide metabolic process, ovarian follicle development, brain development, protein localization, respiratory electron transport chain, protein processing involved in protein targeting to mitochondrion, blood circulation, mitochondrial respiratory chain complex assembly, ovulation, cerebellum vasculature development	integral component of membrane, membrane, mitochondrial inner membrane, mitochondrion, mitochondrial inner membrane peptidase complex	peptidase activity, serine-type peptidase activity
Uqcrh	ubiquinol-cytochrome c reductase hinge protein	0.334776	5.61602	1	5.78341	5.44863	0.334776	868	952	4	66576	protein-coding	complex III subunit 6|complex III subunit VIII|cytochrome C1, nonheme 11 kDa protein|cytochrome c1 non-heme 11 kDa protein|mitochondrial hinge protein|ubiquinol cytochrome c reductase hinge protein|ubiquinol-cytochrome c reductase complex 11 kDa protein	MGI:MGI:1913826|Ensembl:ENSMUSG00000063882|Vega:OTTMUSG00000008727	hydrogen ion transmembrane transport, mitochondrial electron transport, ubiquinol to cytochrome c, protein heterooligomerization	mitochondrial inner membrane, mitochondrion, mitochondrial respiratory chain complex III	ubiquinol-cytochrome-c reductase activity, protein complex binding
Pold3	polymerase (DNA-directed), delta 3, accessory subunit	0.334504	4.9763	1	5.14355	4.80905	0.334504	557	611	7	67967	protein-coding	DNA polymerase delta subunit p66|GC12|polymerase (DNA directed), delta 3	MGI:MGI:1915217|Ensembl:ENSMUSG00000030726|Vega:OTTMUSG00000025292	DNA replication, nucleotide-excision repair, DNA gap filling	nucleus, nucleoplasm, mitochondrion	protein binding
Sv2a	synaptic vesicle glycoprotein 2 a	0.33445	5.83473	1	6.00195	5.6675	0.33445	1010	1108	3	64051	protein-coding	calcium regulator SV2A|synaptic vesicle protein 2|synaptic vesicle protein 2A	MGI:MGI:1927139|Ensembl:ENSMUSG00000038486|Vega:OTTMUSG00000021899	synaptic transmission, transmembrane transport, cellular calcium ion homeostasis, transport, neurotransmitter transport	cytoplasm, integral component of membrane, cell-cell junction, membrane, synapse, endoplasmic reticulum, neuron projection, presynaptic active zone, synaptic vesicle, neuromuscular junction, synaptic vesicle membrane, terminal bouton	receptor activity, protein kinase binding, transporter activity, transmembrane transporter activity, protein binding
Arpc5	actin related protein 2/3 complex, subunit 5	0.334401	5.32842	1	5.49562	5.16122	0.334401	711	780	1	67771	protein-coding	arp2/3 complex 16 kDa subunit	MGI:MGI:1915021|Ensembl:ENSMUSG00000008475|Vega:OTTMUSG00000022155	cell migration, Arp2/3 complex-mediated actin nucleation, regulation of actin filament polymerization	cytoplasm, lamellipodium, focal adhesion, extracellular exosome, Arp2/3 protein complex, actin cytoskeleton	structural constituent of cytoskeleton, actin filament binding
Rps11	ribosomal protein S11	0.33259	6.79203	1	6.95833	6.62574	0.33259	1960	2153	7	27207	protein-coding	-	MGI:MGI:1351329|Ensembl:ENSMUSG00000003429	translation, osteoblast differentiation	cytoplasm, nucleolus, focal adhesion, membrane, extracellular exosome, intracellular, ribosome, cytosolic small ribosomal subunit	poly(A) RNA binding, structural constituent of ribosome, rRNA binding, protein binding
Rpl27a	ribosomal protein L27A	0.332179	7.35491	1	7.521	7.18882	0.332179	2895	3181	7	26451	protein-coding	ribosomal protein L29 homolog	MGI:MGI:1347076|Ensembl:ENSMUSG00000046364|Vega:OTTMUSG00000022787	translation, cytoplasmic translation	membrane, intracellular, cytosolic large ribosomal subunit, ribosome	poly(A) RNA binding, structural constituent of ribosome, protein binding
Tmcc3	transmembrane and coiled coil domains 3	0.331658	5.91802	1	6.08385	5.75219	0.331658	1069	1175	10	319880	protein-coding	transmembrane and coiled coil domains 1	MGI:MGI:2442900|Ensembl:ENSMUSG00000020023|Vega:OTTMUSG00000031011	biological_process	integral component of membrane, cellular_component	molecular_function
Sspn	sarcospan	0.330479	4.76374	1	4.92898	4.5985	0.330479	480	528	6	16651	protein-coding	K-ras oncogene-associated protein|Kras oncogene-associated|kirsten-Ras-associated protein	MGI:MGI:1353511|Ensembl:ENSMUSG00000030255|Vega:OTTMUSG00000025460	NULL	integral component of plasma membrane, integral component of membrane, sarcolemma, dystrophin-associated glycoprotein complex, transport vesicle	NA
Rps5	ribosomal protein S5	0.329972	7.17182	1	7.33681	7.00684	0.329972	2548	2804	7	20103	protein-coding	S5 ribosomal protein	MGI:MGI:1097682|Ensembl:ENSMUSG00000012848|Vega:OTTMUSG00000023212	translation, regulation of translational fidelity, ribosomal small subunit assembly	focal adhesion, membrane, extracellular exosome, ribonucleoprotein complex, small ribosomal subunit, cytosolic small ribosomal subunit	RNA binding, poly(A) RNA binding, structural constituent of ribosome, mRNA binding, rRNA binding, protein binding
Ppp2r2d	protein phosphatase 2, regulatory subunit B, delta	0.328985	5.0935	1	5.258	4.92901	0.328985	603	664	7	52432	protein-coding	PP2A subunit B isoform B55-delta|PP2A subunit B isoform PR55-delta|PP2A subunit B isoform R2-delta|PP2A subunit B isoform delta|protein phosphatase 2, regulatory subunit B, delta isoform|protein phosphatase 2A, regulatory subunit B, delta isoform	MGI:MGI:1289252|Ensembl:ENSMUSG00000041769|Vega:OTTMUSG00000029360	exit from mitosis, cell division, mitotic nuclear division, regulation of protein phosphatase type 2A activity, signal transduction	cytoplasm, protein phosphatase type 2A complex	protein binding, protein phosphatase type 2A regulator activity
Meg3	maternally expressed 3	0.328364	9.17581	1	9.33999	9.01162	0.328364	10215	11254	12	17263	ncRNA	GTL2, imprinted maternally expressed untranslated mRNA|gene trap locus 2|maternally expressed gene 3	MGI:MGI:1202886|Ensembl:ENSMUSG00000021268	NA	NA	NA
Tomm7	translocase of outer mitochondrial membrane 7 homolog (yeast)	0.327794	4.64288	1	4.80677	4.47898	0.327794	441	486	5	66169	protein-coding	translocase of outer membrane 7 kDa subunit homolog	MGI:MGI:1913419|Ensembl:ENSMUSG00000028998|Vega:OTTMUSG00000028516	positive regulation of protein targeting to mitochondrion, mitophagy in response to mitochondrial depolarization, regulation of protein stability, protein import into mitochondrial outer membrane, protein import into mitochondrial matrix	mitochondrion, integral component of mitochondrial outer membrane, mitochondrial outer membrane translocase complex	protein channel activity, protein binding
Cplx2	complexin 2	0.327657	6.15943	1	6.32326	5.9956	0.327657	1262	1391	13	12890	protein-coding	CPX II|complexin II|synaphin-1	MGI:MGI:104726|Ensembl:ENSMUSG00000025867|Vega:OTTMUSG00000032656	cell differentiation, nervous system development, neurotransmitter transport, mast cell degranulation, positive regulation of synaptic plasticity, synaptic vesicle exocytosis	cytosol, synapse, neuronal cell body, dendrite, mast cell granule, SNARE complex, terminal bouton, synaptobrevin 2-SNAP-25-syntaxin-1a-complexin II complex	syntaxin binding, syntaxin-1 binding, SNARE binding, calcium-dependent protein binding
Sh3pxd2a	SH3 and PX domains 2A	0.327413	5.94024	1	6.10394	5.77653	0.327413	1084	1195	19	14218	protein-coding	SH3 multiple domains 1|SH3 multiple domains protein 1|five SH3 domain-containing protein|five SH3 domains|tyrosine kinase substrate with five SH3 domains	MGI:MGI:1298393|Ensembl:ENSMUSG00000053617	reactive oxygen species metabolic process, superoxide metabolic process, osteoclast fusion	cytoplasm, cell projection, cell junction, podosome	protein binding, phosphatidylinositol binding
Abhd6	abhydrolase domain containing 6	0.327197	6.56115	1	6.72475	6.39755	0.327197	1667	1838	14	66082	protein-coding	2-arachidonoylglycerol hydrolase|abhydrolase domain-containing protein 6	MGI:MGI:1913332|Ensembl:ENSMUSG00000025277	negative regulation of cell migration, phospholipid catabolic process, positive regulation of lipid biosynthetic process, long term synaptic depression, acylglycerol catabolic process, regulation of endocannabinoid signaling pathway	integral component of membrane, extracellular exosome, mitochondrion, AMPA glutamate receptor complex	acylglycerol lipase activity, phospholipase activity
Rps3a1	ribosomal protein S3A1	0.327141	7.94651	1	8.11008	7.78293	0.327141	4355	4802	3	20091	protein-coding	ribosomal protein S3A	MGI:MGI:1202063|Ensembl:ENSMUSG00000028081|Vega:OTTMUSG00000035152	cell differentiation, translation, negative regulation of apoptotic process	nucleus, cytosol, intracellular, ribonucleoprotein complex, ribosome, cytosolic small ribosomal subunit, cytoplasm, nucleolus, extracellular exosome, focal adhesion	protein binding, structural constituent of ribosome, poly(A) RNA binding
Smdt1	single-pass membrane protein with aspartate rich tail 1	0.327111	6.01305	1	6.1766	5.84949	0.327111	1140	1257	15	69029	protein-coding	UPF0466 protein C22orf32 homolog, mitochondrial|single-pass membrane protein with aspartate-rich tail 1, mitochondrial	MGI:MGI:1916279|Ensembl:ENSMUSG00000022452|Vega:OTTMUSG00000034180	mitochondrial calcium ion transport, mitochondrial calcium ion homeostasis, calcium ion transmembrane import into mitochondrion	mitochondrion, integral component of mitochondrial inner membrane, uniplex complex	molecular_function
[truncated: 8,225 more rows]

[truncated: 9 more sheets: Figure 4 e , Figure 4f, Figure 4k, Figure 5g, Figure 5o, Figure 6h, Figure 6m, Figure 6r, Figure 7n]
